# Supplementary material for: Using Blood Transcriptome Analysis to Determine the Changes in Immunity and Metabolism of Giant Pandas with Age
Source: Vet Sci. 2022 Nov 30;9(12):667. doi: 10.3390/vetsci9120667 (PMC9784451; doi:10.3390/vetsci9120667)
Supplement: Supplementary file 1 [file vetsci-09-00667-s001.zip › Supplementary Table S1.xlsx]

## Sheet: Sheet1
Supplementary Table S1 GO enrichment analysis of upregulated DEGs in age groups 11
GO Term ID	GO Term	Term Candidate Gene Num	Rich Ratio	Q value
GO:0006952	defense response	13	0.0281996	3.84e-06
GO:0043207	response to external biotic stimulus	13	0.0277186	3.84e-06
GO:0051707	response to other organism	13	0.0277186	3.84e-06
GO:0009607	response to biotic stimulus	13	0.0269151	4.1e-06
GO:0044419	interspecies interaction between organisms	14	0.021021	1.79e-05
GO:0098542	defense response to other organism	10	0.0321543	3.5e-05
GO:0009615	response to virus	7	0.0578512	5.43e-05
GO:0009605	response to external stimulus	15	0.0167973	6.31e-05
GO:0002376	immune system process	15	0.0152594	0.000192271
GO:0002684	positive regulation of immune system process	10	0.0248756	0.000221808
GO:0002682	regulation of immune system process	12	0.0189274	0.00027138
GO:0071357	cellular response to type I interferon	3	0.375	0.000306121
GO:0034340	response to type I interferon	3	0.3	0.000602372
GO:0045087	innate immune response	7	0.0358974	0.000669144
GO:0051607	defense response to virus	5	0.0609756	0.00114615
GO:0032101	regulation of response to external stimulus	9	0.0220049	0.00134382
GO:0006950	response to stress	17	0.010989	0.00144043
GO:1901623	regulation of lymphocyte chemotaxis	3	0.2	0.00162824
GO:0032103	positive regulation of response to external stimulus	6	0.0307692	0.00566312
GO:0016406	carnitine O-acyltransferase activity	2	0.5	0.00699609
GO:1903037	regulation of leukocyte cell-cell adhesion	5	0.0390625	0.00699609
GO:2000551	regulation of T-helper 2 cell cytokine production	2	0.4	0.00844278
GO:2000401	regulation of lymphocyte migration	3	0.1	0.0109359
GO:0060337	type I interferon signaling pathway	2	0.333333	0.0111181
GO:2000501	regulation of natural killer cell chemotaxis	2	0.333333	0.0111181
GO:0050867	positive regulation of cell activation	5	0.033557	0.0115302
GO:1903901	negative regulation of viral life cycle	3	0.0882353	0.0135886
GO:0009617	response to bacterium	6	0.0242915	0.0139776
GO:0050865	regulation of cell activation	6	0.0239044	0.0147124
GO:0002252	immune effector process	6	0.0233463	0.0156483
GO:0009437	carnitine metabolic process	2	0.25	0.0156483
GO:0050900	leukocyte migration	4	0.043956	0.0156483
GO:0051354	negative regulation of oxidoreductase activity	2	0.25	0.0156483
GO:0022407	regulation of cell-cell adhesion	5	0.0289017	0.0170827
GO:0050792	regulation of viral process	4	0.0416667	0.0170827
GO:0002685	regulation of leukocyte migration	4	0.0408163	0.0179294
GO:0043903	regulation of symbiotic process	4	0.0392157	0.0203024
GO:0010819	regulation of T cell chemotaxis	2	0.2	0.021139
GO:0048525	negative regulation of viral process	3	0.0666667	0.021139
GO:0070098	chemokine-mediated signaling pathway	2	0.2	0.021139
GO:0006955	immune response	8	0.0150659	0.0223237
GO:0006577	amino-acid betaine metabolic process	2	0.181818	0.0239801
GO:0050868	negative regulation of T cell activation	3	0.0566038	0.0317974
GO:0002708	positive regulation of lymphocyte mediated immunity	3	0.0555556	0.0328176
GO:0030246	carbohydrate binding	5	0.0265957	0.0336589
GO:0019221	cytokine-mediated signaling pathway	4	0.032	0.0350043
GO:0090026	positive regulation of monocyte chemotaxis	2	0.142857	0.0352046
GO:1903038	negative regulation of leukocyte cell-cell adhesion	3	0.0526316	0.0352126
GO:0098552	side of membrane	5	0.0239234	0.0359845
GO:1990868	response to chemokine	2	0.133333	0.0366281
GO:1990869	cellular response to chemokine	2	0.133333	0.0366281
GO:2000406	positive regulation of T cell migration	2	0.133333	0.0366281
GO:0002688	regulation of leukocyte chemotaxis	3	0.0491803	0.0374417
GO:0002828	regulation of type 2 immune response	2	0.125	0.0374417
GO:0007159	leukocyte cell-cell adhesion	2	0.125	0.0374417
GO:0048583	regulation of response to stimulus	15	0.00828272	0.0374417
GO:0050778	positive regulation of immune response	5	0.0217391	0.0374417
GO:0071677	positive regulation of mononuclear cell migration	2	0.125	0.0374417
GO:0002694	regulation of leukocyte activation	5	0.0214592	0.0380301
GO:0002705	positive regulation of leukocyte mediated immunity	3	0.047619	0.0380301
GO:0002687	positive regulation of leukocyte migration	3	0.0461538	0.0398551
GO:0032653	regulation of interleukin-10 production	2	0.117647	0.0398551
GO:0050863	regulation of T cell activation	4	0.0283688	0.0398551
GO:0002696	positive regulation of leukocyte activation	4	0.028169	0.0402611
GO:0002724	regulation of T cell cytokine production	2	0.111111	0.0411307
GO:0090025	regulation of monocyte chemotaxis	2	0.111111	0.0411307
GO:2000404	regulation of T cell migration	2	0.111111	0.0411307
GO:0051250	negative regulation of lymphocyte activation	3	0.0434783	0.0431479
GO:0002831	regulation of response to biotic stimulus	4	0.027027	0.0433378
GO:0034097	response to cytokine	6	0.0163934	0.0433378
GO:0042056	chemoattractant activity	2	0.117647	0.0433378
GO:1903900	regulation of viral life cycle	3	0.0422535	0.0442246
GO:0072676	lymphocyte migration	2	0.1	0.0460277
GO:2000403	positive regulation of lymphocyte migration	2	0.1	0.0460277
GO:0048584	positive regulation of response to stimulus	10	0.0102249	0.0484328
GO:0002706	regulation of lymphocyte mediated immunity	3	0.0394737	0.0496177
GO:0031347	regulation of defense response	5	0.0190114	0.0496177
GO:0071222	cellular response to lipopolysaccharide	3	0.0394737	0.0496177
