# Supplementary material for: Using Blood Transcriptome Analysis to Determine the Changes in Immunity and Metabolism of Giant Pandas with Age
Source: Vet Sci. 2022 Nov 30;9(12):667. doi: 10.3390/vetsci9120667 (PMC9784451; doi:10.3390/vetsci9120667)
Supplement: Supplementary file 1 [file vetsci-09-00667-s001.zip › Supplementary Table S2.xlsx]

## Sheet: Sheet1
Supplementary Table S2 GO enrichment analysis of upregulated DEGs
GO Term ID	GO Term	Term Candidate Gene Num	Rich Ratio	Q value
GO:0002376	immune system process	76	0.0773143	3.89e-17
GO:0006955	immune response	55	0.103578	3.89e-17
GO:0006952	defense response	48	0.104121	8.04e-15
GO:0043207	response to external biotic stimulus	48	0.102345	9.76e-15
GO:0051707	response to other organism	48	0.102345	9.76e-15
GO:0009607	response to biotic stimulus	48	0.0993789	2.69e-14
GO:0098542	defense response to other organism	37	0.118971	4.51e-13
GO:0009605	response to external stimulus	62	0.0694289	1.08e-11
GO:0045087	innate immune response	28	0.14359	1.26e-11
GO:0044419	interspecies interaction between organisms	52	0.0780781	1.67e-11
GO:0009615	response to virus	21	0.173554	4.64e-10
GO:0034097	response to cytokine	35	0.0956284	1.17e-09
GO:0001817	regulation of cytokine production	31	0.1	6.56e-09
GO:0051607	defense response to virus	16	0.195122	3.03e-08
GO:0031347	regulation of defense response	26	0.0988593	3.37e-07
GO:0050865	regulation of cell activation	25	0.0996016	5.73e-07
GO:0002694	regulation of leukocyte activation	24	0.103004	5.85e-07
GO:0002682	regulation of immune system process	42	0.0662461	6.17e-07
GO:0006950	response to stress	73	0.0471881	2.09e-06
GO:0032101	regulation of response to external stimulus	31	0.0757946	3.88e-06
GO:0050727	regulation of inflammatory response	18	0.121622	3.88e-06
GO:0009617	response to bacterium	23	0.0931174	6.74e-06
GO:0050896	response to stimulus	142	0.0352008	7.81e-06
GO:0051249	regulation of lymphocyte activation	20	0.102041	1.1e-05
GO:0071345	cellular response to cytokine stimulus	26	0.0797546	1.75e-05
GO:0050867	positive regulation of cell activation	17	0.114094	2.03e-05
GO:0048583	regulation of response to stimulus	78	0.0430701	2.14e-05
GO:0002684	positive regulation of immune system process	29	0.0721393	2.44e-05
GO:0050708	regulation of protein secretion	19	0.100529	2.5e-05
GO:0002791	regulation of peptide secretion	19	0.0979381	3.65e-05
GO:0002252	immune effector process	22	0.0856031	4.23e-05
GO:0002696	positive regulation of leukocyte activation	16	0.112676	4.65e-05
GO:1902105	regulation of leukocyte differentiation	15	0.115385	7.75e-05
GO:0001819	positive regulation of cytokine production	18	0.09375	0.000127845
GO:1903901	negative regulation of viral life cycle	8	0.235294	0.000144629
GO:0002237	response to molecule of bacterial origin	14	0.116667	0.000148284
GO:0002828	regulation of type 2 immune response	6	0.375	0.000150544
GO:0050707	regulation of cytokine secretion	12	0.134831	0.000165621
GO:0051251	positive regulation of lymphocyte activation	14	0.114754	0.000165621
GO:1903706	regulation of hemopoiesis	18	0.0913706	0.000165621
GO:0032649	regulation of interferon-gamma production	9	0.1875	0.000198577
GO:0034340	response to type I interferon	5	0.5	0.000198577
GO:0051046	regulation of secretion	23	0.0737179	0.000224708
GO:0051223	regulation of protein transport	23	0.0734824	0.000231884
GO:0008239	dipeptidyl-peptidase activity	5	0.454545	0.000246766
GO:0045619	regulation of lymphocyte differentiation	11	0.139241	0.000283903
GO:0090087	regulation of peptide transport	23	0.072327	0.000283903
GO:0032496	response to lipopolysaccharide	13	0.116071	0.000284256
GO:0050776	regulation of immune response	24	0.0699708	0.000294008
GO:0050793	regulation of developmental process	54	0.0456853	0.00030112
GO:0001818	negative regulation of cytokine production	13	0.114035	0.000322221
GO:0051094	positive regulation of developmental process	34	0.0564784	0.000322221
GO:0005102	signaling receptor binding	41	0.0483491	0.000404505
GO:0030155	regulation of cell adhesion	22	0.0723684	0.000404505
GO:0051239	regulation of multicellular organismal process	61	0.042807	0.000463316
GO:0045595	regulation of cell differentiation	40	0.0510856	0.000464837
GO:0048771	tissue remodeling	9	0.163636	0.000472385
GO:0070201	regulation of establishment of protein localization	23	0.0692771	0.000472385
GO:2000514	regulation of CD4-positive, alpha-beta T cell activation	7	0.225806	0.000549414
GO:0045597	positive regulation of cell differentiation	26	0.0634146	0.000558616
GO:0046634	regulation of alpha-beta T cell activation	8	0.181818	0.000655786
GO:0045071	negative regulation of viral genome replication	6	0.272727	0.000732568
GO:0051240	positive regulation of multicellular organismal process	39	0.0504528	0.000732568
GO:0048525	negative regulation of viral process	8	0.177778	0.000744319
GO:0035455	response to interferon-alpha	4	0.571429	0.000744784
GO:1903530	regulation of secretion by cell	21	0.0709459	0.000744784
GO:0032880	regulation of protein localization	28	0.0590717	0.000836848
GO:1903708	positive regulation of hemopoiesis	11	0.119565	0.0008708
GO:0071222	cellular response to lipopolysaccharide	10	0.131579	0.000903418
GO:0071216	cellular response to biotic stimulus	11	0.11828	0.000938965
GO:0002695	negative regulation of leukocyte activation	10	0.125	0.00129869
GO:0005126	cytokine receptor binding	14	0.0864198	0.00129869
GO:0006954	inflammatory response	14	0.0915033	0.00129869
GO:0016805	dipeptidase activity	5	0.3125	0.00129869
GO:0071219	cellular response to molecule of bacterial origin	10	0.125	0.00129869
GO:0071357	cellular response to type I interferon	4	0.5	0.00129869
GO:0032663	regulation of interleukin-2 production	7	0.189189	0.00143582
GO:1903555	regulation of tumor necrosis factor superfamily cytokine production	9	0.138462	0.00143582
GO:0010033	response to organic substance	51	0.0433673	0.0015795
GO:1903556	negative regulation of tumor necrosis factor superfamily cytokine production	6	0.230769	0.00163023
GO:0002822	regulation of adaptive immune response based on somatic recombination of immune receptors built from immunoglobulin superfamily domains	10	0.120482	0.00168818
GO:0042613	MHC class II protein complex	5	0.3125	0.00168961
GO:0007162	negative regulation of cell adhesion	12	0.0991736	0.00196997
GO:0005125	cytokine activity	12	0.09375	0.00197528
GO:0050863	regulation of T cell activation	13	0.0921986	0.00197528
GO:0080134	regulation of response to stress	32	0.0520325	0.00197528
GO:0051250	negative regulation of lymphocyte activation	9	0.130435	0.00207192
GO:0051049	regulation of transport	39	0.0472727	0.00228132
GO:0002819	regulation of adaptive immune response	10	0.114943	0.00229419
GO:0050866	negative regulation of cell activation	10	0.114943	0.00229419
GO:0042221	response to chemical	62	0.0397181	0.00238901
GO:0019221	cytokine-mediated signaling pathway	12	0.096	0.00244118
GO:1902107	positive regulation of leukocyte differentiation	9	0.126761	0.00244118
GO:0002521	leukocyte differentiation	14	0.0843373	0.00245737
GO:0031649	heat generation	3	0.75	0.00252803
GO:0035457	cellular response to interferon-alpha	3	0.75	0.00252803
GO:0071310	cellular response to organic substance	41	0.0458613	0.002579
GO:0004177	aminopeptidase activity	7	0.159091	0.0025893
GO:0016020	membrane	224	0.0294853	0.00260859
GO:0042611	MHC protein complex	5	0.277778	0.00260859
GO:0016787	hydrolase activity	81	0.0346302	0.00273665
GO:0009306	protein secretion	9	0.12	0.00341467
GO:0035592	establishment of protein localization to extracellular region	9	0.12	0.00341467
GO:0022407	regulation of cell-cell adhesion	14	0.0809249	0.00348247
GO:0045621	positive regulation of lymphocyte differentiation	7	0.155556	0.00398062
GO:2001185	regulation of CD8-positive, alpha-beta T cell activation	4	0.363636	0.00404709
GO:1900015	regulation of cytokine production involved in inflammatory response	5	0.238095	0.00493011
GO:0070887	cellular response to chemical stimulus	47	0.0421525	0.00499618
GO:0002830	positive regulation of type 2 immune response	3	0.6	0.00531945
GO:0032680	regulation of tumor necrosis factor production	8	0.126984	0.00531945
GO:0071692	protein localization to extracellular region	9	0.1125	0.00531945
GO:2001186	negative regulation of CD8-positive, alpha-beta T cell activation	3	0.6	0.00531945
GO:0010646	regulation of cell communication	60	0.0387097	0.00545446
GO:0030215	semaphorin receptor binding	5	0.217391	0.00565229
GO:0048518	positive regulation of biological process	95	0.0339528	0.00606979
GO:0023051	regulation of signaling	60	0.0384123	0.00657913
GO:0002683	negative regulation of immune system process	15	0.0714286	0.00704035
GO:0002790	peptide secretion	9	0.107143	0.00704035
GO:0046636	negative regulation of alpha-beta T cell activation	5	0.217391	0.00704035
GO:0050870	positive regulation of T cell activation	9	0.107143	0.00704035
GO:2000026	regulation of multicellular organismal development	40	0.0437637	0.00704035
GO:0045076	regulation of interleukin-2 biosynthetic process	4	0.307692	0.00727092
GO:0045589	regulation of regulatory T cell differentiation	4	0.307692	0.00727092
GO:0022409	positive regulation of cell-cell adhesion	10	0.0961538	0.00755696
GO:0008009	chemokine activity	6	0.153846	0.00838793
GO:0045580	regulation of T cell differentiation	8	0.115942	0.0087823
GO:1903039	positive regulation of leukocyte cell-cell adhesion	9	0.103448	0.0087823
GO:0090383	phagosome acidification	3	0.5	0.00900061
GO:1900025	negative regulation of substrate adhesion-dependent cell spreading	3	0.5	0.00900061
GO:2001280	positive regulation of unsaturated fatty acid biosynthetic process	3	0.5	0.00900061
GO:0050868	negative regulation of T cell activation	7	0.132075	0.00918013
GO:0050663	cytokine secretion	4	0.285714	0.00928134
GO:1903037	regulation of leukocyte cell-cell adhesion	11	0.0859375	0.00928134
GO:1990316	Atg1/ULK1 kinase complex	3	0.5	0.00928134
GO:0042127	regulation of cell population proliferation	32	0.0467153	0.00931874
GO:0032720	negative regulation of tumor necrosis factor production	5	0.2	0.00935076
GO:0002824	positive regulation of adaptive immune response based on somatic recombination of immune receptors built from immunoglobulin superfamily domains	7	0.12963	0.00965177
GO:0019882	antigen processing and presentation	9	0.101124	0.00965177
GO:0042129	regulation of T cell proliferation	8	0.112676	0.00965177
GO:0046425	regulation of receptor signaling pathway via JAK-STAT	7	0.12963	0.00965177
GO:1903900	regulation of viral life cycle	8	0.112676	0.00965177
GO:0010810	regulation of cell-substrate adhesion	9	0.1	0.0101368
GO:0002821	positive regulation of adaptive immune response	7	0.127273	0.0106221
GO:0043370	regulation of CD4-positive, alpha-beta T cell differentiation	5	0.192308	0.0107183
GO:0050670	regulation of lymphocyte proliferation	9	0.0989011	0.0107862
GO:0045785	positive regulation of cell adhesion	13	0.0738636	0.0109085
GO:0051452	intracellular pH reduction	4	0.266667	0.0111759
GO:0008238	exopeptidase activity	9	0.0927835	0.0113633
GO:0070011	peptidase activity, acting on L-amino acid peptides	28	0.0458265	0.0119989
GO:0001776	leukocyte homeostasis	6	0.146341	0.0121714
GO:0008233	peptidase activity	29	0.0450311	0.0121714
GO:0010771	negative regulation of cell morphogenesis involved in differentiation	5	0.185185	0.0121714
GO:0032944	regulation of mononuclear cell proliferation	9	0.0967742	0.0121714
GO:0046631	alpha-beta T cell activation	6	0.146341	0.0121714
GO:1903038	negative regulation of leukocyte cell-cell adhesion	7	0.122807	0.0121714
GO:1904892	regulation of receptor signaling pathway via STAT	7	0.122807	0.0121714
GO:0022603	regulation of anatomical structure morphogenesis	23	0.0523918	0.0124122
GO:0045591	positive regulation of regulatory T cell differentiation	3	0.428571	0.0124122
GO:0045628	regulation of T-helper 2 cell differentiation	3	0.428571	0.0124122
GO:0045723	positive regulation of fatty acid biosynthetic process	3	0.428571	0.0124122
GO:0051050	positive regulation of transport	22	0.053528	0.0124122
GO:2001279	regulation of unsaturated fatty acid biosynthetic process	3	0.428571	0.0124122
GO:0001974	blood vessel remodeling	4	0.25	0.0131022
GO:0002825	regulation of T-helper 1 type immune response	4	0.25	0.0131022
GO:0002520	immune system development	19	0.0570571	0.0133495
GO:0042108	positive regulation of cytokine biosynthetic process	5	0.178571	0.0133495
GO:0050792	regulation of viral process	9	0.09375	0.0138561
GO:0070663	regulation of leukocyte proliferation	9	0.09375	0.0138561
GO:0048522	positive regulation of cellular process	85	0.0336901	0.0142973
GO:0045069	regulation of viral genome replication	6	0.139535	0.014357
GO:0030887	positive regulation of myeloid dendritic cell activation	2	1	0.0146054
GO:0045078	positive regulation of interferon-gamma biosynthetic process	2	1	0.0146054
GO:0070428	regulation of nucleotide-binding oligomerization domain containing 1 signaling pathway	2	1	0.0146054
GO:0072307	regulation of metanephric nephron tubule epithelial cell differentiation	2	1	0.0146054
GO:0072573	tolerance induction to lipopolysaccharide	2	1	0.0146054
GO:0033993	response to lipid	17	0.0596491	0.0149154
GO:0042379	chemokine receptor binding	6	0.130435	0.0149154
GO:0032653	regulation of interleukin-10 production	4	0.235294	0.0152992
GO:0032689	negative regulation of interferon-gamma production	4	0.235294	0.0152992
GO:0042035	regulation of cytokine biosynthetic process	6	0.136364	0.0152992
GO:0045851	pH reduction	4	0.235294	0.0152992
GO:0022408	negative regulation of cell-cell adhesion	8	0.101266	0.0155082
GO:0010812	negative regulation of cell-substrate adhesion	5	0.166667	0.0167825
GO:0046637	regulation of alpha-beta T cell differentiation	5	0.166667	0.0167825
GO:0015889	cobalamin transport	3	0.375	0.0170777
GO:0007165	signal transduction	77	0.0341161	0.018177
GO:0051716	cellular response to stimulus	102	0.0320251	0.018177
GO:0043903	regulation of symbiotic process	9	0.0882353	0.019272
GO:0023052	signaling	81	0.033596	0.0200033
GO:0010648	negative regulation of cell communication	28	0.0460526	0.0200042
GO:0006909	phagocytosis	7	0.109375	0.0201066
GO:0050864	regulation of B cell activation	7	0.109375	0.0201066
GO:0032879	regulation of localization	49	0.0381323	0.0204841
GO:0071396	cellular response to lipid	13	0.0670103	0.0206155
GO:0042110	T cell activation	10	0.08	0.0208882
GO:0023057	negative regulation of signaling	28	0.0458265	0.0209054
GO:0042742	defense response to bacterium	9	0.0865385	0.0211507
GO:0002831	regulation of response to biotic stimulus	11	0.0743243	0.0213874
GO:0030098	lymphocyte differentiation	10	0.0793651	0.0214425
GO:0030316	osteoclast differentiation	4	0.210526	0.0214425
GO:0031638	zymogen activation	4	0.210526	0.0214425
GO:0043491	protein kinase B signaling	4	0.210526	0.0214425
GO:0045086	positive regulation of interleukin-2 biosynthetic process	3	0.333333	0.0228134
GO:0045923	positive regulation of fatty acid metabolic process	3	0.333333	0.0228134
GO:0042509	regulation of tyrosine phosphorylation of STAT protein	5	0.151515	0.0236369
GO:0051272	positive regulation of cellular component movement	15	0.060241	0.0240585
GO:0050789	regulation of biological process	180	0.0283375	0.0245354
GO:0004896	cytokine receptor activity	7	0.0985915	0.02494
GO:0007259	receptor signaling pathway via JAK-STAT	4	0.2	0.0249886
GO:0045622	regulation of T-helper cell differentiation	4	0.2	0.0249886
GO:0097696	receptor signaling pathway via STAT	4	0.2	0.0249886
GO:2000515	negative regulation of CD4-positive, alpha-beta T cell activation	4	0.2	0.0249886
GO:0007166	cell surface receptor signaling pathway	37	0.0408389	0.0256167
GO:0070555	response to interleukin-1	6	0.12	0.0256679
GO:1902106	negative regulation of leukocyte differentiation	6	0.12	0.0256679
GO:0031224	intrinsic component of membrane	177	0.0294951	0.0263993
GO:0030217	T cell differentiation	8	0.0909091	0.0265542
GO:0048872	homeostasis of number of cells	9	0.0825688	0.026694
GO:0030246	carbohydrate binding	12	0.0638298	0.0270629
GO:0009968	negative regulation of signal transduction	26	0.0459364	0.0273605
GO:0051241	negative regulation of multicellular organismal process	25	0.0465549	0.0279653
GO:0043621	protein self-association	4	0.181818	0.0280322
GO:0048584	positive regulation of response to stimulus	39	0.0398773	0.0280322
GO:0007154	cell communication	82	0.0329317	0.0285331
GO:0032743	positive regulation of interleukin-2 production	4	0.190476	0.0285331
GO:0001659	temperature homeostasis	3	0.3	0.028763
GO:0050778	positive regulation of immune response	14	0.0608696	0.028763
GO:0009966	regulation of signal transduction	50	0.0370096	0.029278
GO:0033220	ATPase-coupled amide-transporter activity	2	0.666667	0.029278
GO:0048248	CXCR3 chemokine receptor binding	2	0.666667	0.029278
GO:0001882	nucleoside binding	21	0.0469799	0.0298914
GO:0001660	fever generation	2	0.666667	0.0309191
GO:0030097	hemopoiesis	16	0.0559441	0.0309191
GO:0030247	polysaccharide binding	3	0.272727	0.0309191
GO:0031419	cobalamin binding	3	0.272727	0.0309191
GO:0032020	ISG15-protein conjugation	2	0.666667	0.0309191
GO:0034341	response to interferon-gamma	6	0.113208	0.0309191
GO:0045072	regulation of interferon-gamma biosynthetic process	2	0.666667	0.0309191
GO:0046340	diacylglycerol catabolic process	2	0.666667	0.0309191
GO:0060708	spongiotrophoblast differentiation	2	0.666667	0.0309191
GO:0072182	regulation of nephron tubule epithelial cell differentiation	2	0.666667	0.0309191
GO:0072643	interferon-gamma secretion	2	0.666667	0.0309191
GO:2000562	negative regulation of CD4-positive, alpha-beta T cell proliferation	2	0.666667	0.0309191
GO:2000564	regulation of CD8-positive, alpha-beta T cell proliferation	2	0.666667	0.0309191
GO:1900024	regulation of substrate adhesion-dependent cell spreading	4	0.181818	0.03142
GO:0030335	positive regulation of cell migration	14	0.0595745	0.032411
GO:0048534	hematopoietic or lymphoid organ development	17	0.0537975	0.0330713
GO:0140375	immune receptor activity	7	0.0909091	0.03365
GO:0048519	negative regulation of biological process	82	0.0326303	0.0338465
GO:0048585	negative regulation of response to stimulus	31	0.0420624	0.0348886
GO:0002829	negative regulation of type 2 immune response	3	0.272727	0.0349873
GO:1901739	regulation of myoblast fusion	3	0.272727	0.0349873
GO:0045582	positive regulation of T cell differentiation	5	0.131579	0.036687
GO:0065007	biological regulation	187	0.0278481	0.0374246
GO:0005615	extracellular space	32	0.0423841	0.0377258
GO:0002250	adaptive immune response	7	0.0921053	0.0412869
GO:0034612	response to tumor necrosis factor	7	0.0921053	0.0412869
GO:0008235	metalloexopeptidase activity	6	0.1	0.0416569
GO:0000323	lytic vacuole	13	0.0610329	0.0430516
GO:0005764	lysosome	13	0.0610329	0.0430516
GO:0046649	lymphocyte activation	12	0.0625	0.0430516
GO:2000147	positive regulation of cell motility	14	0.057377	0.0430516
GO:0030099	myeloid cell differentiation	8	0.0816327	0.0435548
GO:0032495	response to muramyl dipeptide	3	0.25	0.0435673
GO:0032733	positive regulation of interleukin-10 production	3	0.25	0.0435673
GO:0005525	GTP binding	20	0.0455581	0.0472523
GO:0050766	positive regulation of phagocytosis	4	0.16	0.0472523
GO:0032103	positive regulation of response to external stimulus	12	0.0615385	0.0474765
GO:2000106	regulation of leukocyte apoptotic process	5	0.121951	0.0485514
GO:0004185	serine-type carboxypeptidase activity	2	0.5	0.048816
GO:1902554	serine/threonine protein kinase complex	6	0.103448	0.048816
GO:1903531	negative regulation of secretion by cell	7	0.0886076	0.048816
GO:0032550	purine ribonucleoside binding	20	0.0452489	0.0499188
