# Supplementary material for: Using Blood Transcriptome Analysis to Determine the Changes in Immunity and Metabolism of Giant Pandas with Age
Source: Vet Sci. 2022 Nov 30;9(12):667. doi: 10.3390/vetsci9120667 (PMC9784451; doi:10.3390/vetsci9120667)
Supplement: Supplementary file 1 [file vetsci-09-00667-s001.zip › Supplementary Table S3.xlsx]

## Sheet: Sheet1
Supplementary Table S3 GO enrichment analysis of down‐regulated DEGs
GO Term ID	GO Term	Term Candidate Gene Num	Rich Ratio	Q value
GO:0046649	lymphocyte activation	16	0.0833333	0.000498901
GO:0050853	B cell receptor signaling pathway	6	0.3	0.00117963
GO:0030098	lymphocyte differentiation	12	0.0952381	0.0015631
GO:0042113	B cell activation	9	0.130435	0.00187245
GO:0045321	leukocyte activation	17	0.0602837	0.00378194
GO:0001775	cell activation	18	0.0564263	0.00414941
GO:0050851	antigen receptor-mediated signaling pathway	8	0.129032	0.00434556
GO:0002568	somatic diversification of T cell receptor genes	3	0.75	0.00504356
GO:0002681	somatic recombination of T cell receptor gene segments	3	0.75	0.00504356
GO:0002764	immune response-regulating signaling pathway	9	0.103448	0.00504356
GO:0002768	immune response-regulating cell surface receptor signaling pathway	9	0.104651	0.00504356
GO:0033151	V(D)J recombination	4	0.4	0.00504356
GO:0033153	T cell receptor V(D)J recombination	3	0.75	0.00504356
GO:0002521	leukocyte differentiation	12	0.0722892	0.00582846
GO:0051249	regulation of lymphocyte activation	13	0.0663265	0.0061918
GO:0002429	immune response-activating cell surface receptor signaling pathway	8	0.108108	0.00671569
GO:0002757	immune response-activating signal transduction	8	0.108108	0.00671569
GO:0002562	somatic diversification of immune receptors via germline recombination within a single locus	5	0.208333	0.00691971
GO:0016444	somatic cell DNA recombination	5	0.208333	0.00691971
GO:0019814	immunoglobulin complex	3	0.6	0.00691971
GO:0032943	mononuclear cell proliferation	6	0.153846	0.00691971
GO:0046651	lymphocyte proliferation	6	0.153846	0.00691971
GO:0005488	binding	182	0.0187532	0.00758741
GO:0002200	somatic diversification of immune receptors	5	0.192308	0.0092983
GO:0050864	regulation of B cell activation	7	0.109375	0.0133401
GO:0042100	B cell proliferation	4	0.25	0.0158002
GO:0043628	ncRNA 3'-end processing	4	0.25	0.0158002
GO:0070661	leukocyte proliferation	6	0.12766	0.0160046
GO:0002694	regulation of leukocyte activation	13	0.055794	0.0184212
GO:0060394	negative regulation of pathway-restricted SMAD protein phosphorylation	3	0.428571	0.0184212
GO:0098802	plasma membrane signaling receptor complex	8	0.08	0.0226508
GO:0042101	T cell receptor complex	3	0.375	0.0235843
GO:0019815	B cell receptor complex	2	1	0.0265535
GO:0042105	alpha-beta T cell receptor complex	2	1	0.0265535
GO:0000962	positive regulation of mitochondrial RNA catabolic process	2	1	0.0269641
GO:0002250	adaptive immune response	7	0.0921053	0.0269641
GO:0042779	tRNA 3'-trailer cleavage	2	1	0.0269641
GO:0050865	regulation of cell activation	13	0.0517928	0.0298015
GO:0030097	hemopoiesis	14	0.048951	0.0305211
GO:0044773	mitotic DNA damage checkpoint	5	0.135135	0.0318246
GO:0002682	regulation of immune system process	23	0.0362776	0.034909
GO:0002253	activation of immune response	8	0.0740741	0.036882
GO:0005634	nucleus	89	0.0216862	0.036882
GO:0043235	receptor complex	10	0.0578035	0.036882
GO:0044774	mitotic DNA integrity checkpoint	5	0.128205	0.036882
GO:0030183	B cell differentiation	5	0.121951	0.0450602
GO:0000077	DNA damage checkpoint	6	0.0952381	0.0483028
GO:0030217	T cell differentiation	7	0.0795455	0.0499145
GO:0050789	regulation of biological process	129	0.0203086	0.0499145
