# Supplementary material for: Using Blood Transcriptome Analysis to Determine the Changes in Immunity and Metabolism of Giant Pandas with Age
Source: Vet Sci. 2022 Nov 30;9(12):667. doi: 10.3390/vetsci9120667 (PMC9784451; doi:10.3390/vetsci9120667)
Supplement: Supplementary file 1 [file vetsci-09-00667-s001.zip › Supplementary Table S4.xlsx]

## Sheet: Sheet1
Supplementary Table S4 KEGG pathway enrichment analysis of upregulated DEGs
Pathway ID	Pathway Name	Term Candidate Gene Num	Rich Ratio	Q value
ko04380	Osteoclast differentiation	24	0.123711	2.03e-09
ko04668	TNF signaling pathway	22	0.140127	2.03e-09
ko04060	Cytokine-cytokine receptor interaction	26	0.081761	1.66e-06
ko04620	Toll-like receptor signaling pathway	15	0.114504	1.8e-05
ko04640	Hematopoietic cell lineage	15	0.0882353	0.0003871
ko04621	NOD-like receptor signaling pathway	19	0.0708955	0.000525615
ko04630	Jak-STAT signaling pathway	15	0.0697674	0.00420514
ko04657	IL-17 signaling pathway	16	0.0606061	0.0110536
ko04622	RIG-I-like receptor signaling pathway	8	0.1	0.011335
ko04145	Phagosome	19	0.0538244	0.011722
ko04623	Cytosolic DNA-sensing pathway	7	0.1	0.0190891
ko04625	C-type lectin receptor signaling pathway	12	0.0655738	0.0190891
ko04514	Cell adhesion molecules (CAMs)	16	0.0522876	0.0321953
ko04217	Necroptosis	16	0.0503145	0.0424682
ko04659	Th17 cell differentiation	13	0.0555556	0.0424682
