# Supplementary material for: Using Blood Transcriptome Analysis to Determine the Changes in Immunity and Metabolism of Giant Pandas with Age
Source: Vet Sci. 2022 Nov 30;9(12):667. doi: 10.3390/vetsci9120667 (PMC9784451; doi:10.3390/vetsci9120667)
Supplement: Supplementary file 1 [file vetsci-09-00667-s001.zip › Supplementary Table S5.xlsx]

## Sheet: Sheet1
Supplementary Table S5 KEGG pathway enrichment analysis of down‐regulated DEGs
Pathway ID	Pathway Name	Term Candidate Gene Num	Rich Ratio	Q value
ko04640	Hematopoietic cell lineage	14	0.0823529	2.08e-05
ko04672	Intestinal immune network for IgA production	14	0.0858896	2.08e-05
ko04662	B cell receptor signaling pathway	12	0.0952381	2.17e-05
ko04658	Th1 and Th2 cell differentiation	13	0.0610329	0.000784044
ko04660	T cell receptor signaling pathway	13	0.0575221	0.00117085
ko04064	NF-kappa B signaling pathway	13	0.0555556	0.00120014
ko04659	Th17 cell differentiation	13	0.0555556	0.00120014
ko04020	Calcium signaling pathway	18	0.0387931	0.00426779
ko04014	Ras signaling pathway	18	0.0333333	0.0227715
ko04015	Rap1 signaling pathway	17	0.032197	0.0405216
ko04010	MAPK signaling pathway	15	0.0334076	0.0469939
