# Supplementary material for: Using Blood Transcriptome Analysis to Determine the Changes in Immunity and Metabolism of Giant Pandas with Age
Source: Vet Sci. 2022 Nov 30;9(12):667. doi: 10.3390/vetsci9120667 (PMC9784451; doi:10.3390/vetsci9120667)
Supplement: Supplementary file 1 [file vetsci-09-00667-s001.zip › Supplementary Table S6.xlsx]

## Sheet: Sheet1
Supplementary Table S6 Gene Ontology
Cluster 1
GO Term ID	GO Term	Term Candidate Gene Num	Rich Ratio	Q value
GO:0022904	respiratory electron transport chain	21	0.212121	4.54e-14
GO:0042773	ATP synthesis coupled electron transport	20	0.222222	5.22e-14
GO:0005833	hemoglobin complex	10	0.909091	6.06e-14
GO:0006119	oxidative phosphorylation	21	0.194444	6.06e-14
GO:0022900	electron transport chain	21	0.194444	6.06e-14
GO:0045333	cellular respiration	22	0.166667	2.83e-13
GO:0015980	energy derivation by oxidation of organic compounds	23	0.138554	2.88e-12
GO:0070469	respirasome	21	0.181034	2.88e-12
GO:0005344	oxygen carrier activity	10	0.666667	4.93e-12
GO:0008137	NADH dehydrogenase (ubiquinone) activity	17	0.22973	8.01e-12
GO:0050136	NADH dehydrogenase (quinone) activity	17	0.22973	8.01e-12
GO:0003954	NADH dehydrogenase activity	17	0.217949	1.88e-11
GO:0016655	oxidoreductase activity, acting on NAD(P)H, quinone or similar compound as acceptor	17	0.207317	4.18e-11
GO:0019825	oxygen binding	10	0.454545	6.07e-10
GO:0055114	oxidation-reduction process	25	0.0932836	9.35e-10
GO:0046034	ATP metabolic process	23	0.100437	1.46e-09
GO:0006091	generation of precursor metabolites and energy	24	0.0836237	2.28e-08
GO:0016651	oxidoreductase activity, acting on NAD(P)H	17	0.131783	5.95e-08
GO:0016310	phosphorylation	27	0.0561331	8.48e-06
GO:0005743	mitochondrial inner membrane	20	0.0746269	4.79e-05
GO:0020037	heme binding	14	0.0985915	7.66e-05
GO:0019866	organelle inner membrane	20	0.0694444	0.00013653
GO:0046906	tetrapyrrole binding	14	0.089172	0.000236427
GO:0005740	mitochondrial envelope	23	0.0567901	0.000606584
GO:0031966	mitochondrial membrane	22	0.0582011	0.000638942
GO:0006793	phosphorus metabolic process	33	0.0339157	0.0135696
GO:0016491	oxidoreductase activity	30	0.0390625	0.0161678
GO:0006796	phosphate-containing compound metabolic process	32	0.033264	0.0231712
GO:0005215	transporter activity	36	0.0342857	0.0418017
GO:0005576	extracellular region	42	0.0331492	0.0472946
GO:0030218	erythrocyte differentiation	5	0.128205	0.0484228
GO:0031967	organelle envelope	25	0.0402576	0.0484228
GO:0031975	envelope	25	0.0402576	0.0484228
GO:0070069	cytochrome complex	4	0.2	0.0498422
Cluster 2
GO Term ID	GO Term	Term Candidate Gene Num	Rich Ratio	Q value
GO:0003735	structural constituent of ribosome	52	0.114537	3.94e-08
GO:0005840	ribosome	55	0.105566	1.45e-07
GO:0005198	structural molecule activity	68	0.0909091	3.04e-07
GO:0010467	gene expression	118	0.0776316	8.17e-06
GO:0006412	translation	59	0.100511	1.5e-05
GO:0005622	intracellular	400	0.0478011	1.92e-05
GO:0006518	peptide metabolic process	62	0.096423	2.08e-05
GO:0043043	peptide biosynthetic process	59	0.0983333	2.08e-05
GO:0044271	cellular nitrogen compound biosynthetic process	95	0.0807823	2.36e-05
GO:0005743	mitochondrial inner membrane	31	0.115672	5.64e-05
GO:0043604	amide biosynthetic process	61	0.0935583	5.64e-05
GO:1901566	organonitrogen compound biosynthetic process	92	0.0797227	5.64e-05
GO:0043603	cellular amide metabolic process	67	0.087013	0.000156996
GO:0043229	intracellular organelle	352	0.0482853	0.00016387
GO:0019866	organelle inner membrane	31	0.107639	0.000198862
GO:0031966	mitochondrial membrane	37	0.0978836	0.000198862
GO:0034641	cellular nitrogen compound metabolic process	158	0.0661088	0.000198862
GO:0043226	organelle	364	0.0476752	0.000256464
GO:0005740	mitochondrial envelope	38	0.0938272	0.00032244
GO:0044249	cellular biosynthetic process	122	0.069595	0.000406548
GO:0005730	nucleolus	43	0.0865191	0.000505774
GO:0005739	mitochondrion	70	0.0702811	0.000764744
GO:0034645	cellular macromolecule biosynthetic process	92	0.073955	0.000764744
GO:0043228	non-membrane-bounded organelle	158	0.0560085	0.000764744
GO:0043232	intracellular non-membrane-bounded organelle	158	0.0560085	0.000764744
GO:0009059	macromolecule biosynthetic process	92	0.072958	0.00125802
GO:0033108	mitochondrial respiratory chain complex assembly	13	0.19697	0.00163392
GO:0009058	biosynthetic process	125	0.0665956	0.00198375
GO:1901576	organic substance biosynthetic process	121	0.0662288	0.00361047
GO:0031967	organelle envelope	46	0.0740741	0.00828214
GO:0031975	envelope	46	0.0740741	0.00828214
GO:0043628	ncRNA 3'-end processing	6	0.375	0.00828214
GO:0022626	cytosolic ribosome	18	0.115385	0.0090248
GO:0031314	extrinsic component of mitochondrial inner membrane	4	0.571429	0.0118988
GO:0098798	mitochondrial protein complex	20	0.10582	0.0118988
GO:0016072	rRNA metabolic process	15	0.144231	0.0123388
GO:1990904	ribonucleoprotein complex	45	0.0728155	0.0129094
GO:0043231	intracellular membrane-bounded organelle	283	0.0477074	0.0151396
GO:0009142	nucleoside triphosphate biosynthetic process	11	0.171875	0.0202726
GO:0006364	rRNA processing	14	0.141414	0.0234447
GO:0006241	CTP biosynthetic process	6	0.3	0.0248079
GO:0033617	mitochondrial cytochrome c oxidase assembly	6	0.3	0.0248079
GO:0034470	ncRNA processing	22	0.107843	0.0248079
GO:0046036	CTP metabolic process	6	0.3	0.0248079
GO:0009199	ribonucleoside triphosphate metabolic process	11	0.164179	0.0267585
GO:0009201	ribonucleoside triphosphate biosynthetic process	10	0.175439	0.0285429
GO:0009148	pyrimidine nucleoside triphosphate biosynthetic process	6	0.285714	0.0305931
GO:0009209	pyrimidine ribonucleoside triphosphate biosynthetic process	6	0.285714	0.0305931
GO:0009208	pyrimidine ribonucleoside triphosphate metabolic process	6	0.272727	0.0395986
GO:0043227	membrane-bounded organelle	301	0.0465368	0.0407115
GO:0000178	exosome (RNase complex)	5	0.294118	0.0410295
GO:0044391	ribosomal subunit	23	0.0874525	0.0410295
GO:0098800	inner mitochondrial membrane protein complex	12	0.126316	0.0410295
GO:1901976	regulation of cell cycle checkpoint	6	0.26087	0.0467182
GO:0009141	nucleoside triphosphate metabolic process	12	0.141176	0.0490658
Cluster 3
GO Term ID	GO Term	Term Candidate Gene Num	Rich Ratio	Q value
GO:0005622	intracellular	807	0.0964388	5.45e-42
GO:0043229	intracellular organelle	715	0.0980796	6.01e-33
GO:0043227	membrane-bounded organelle	657	0.101577	1.04e-32
GO:0043231	intracellular membrane-bounded organelle	616	0.103844	5.83e-32
GO:0043226	organelle	728	0.0953504	1.36e-29
GO:0005634	nucleus	457	0.111355	7.46e-26
GO:0031981	nuclear lumen	291	0.124094	2.02e-20
GO:0031974	membrane-enclosed lumen	313	0.119466	8.24e-20
GO:0043233	organelle lumen	313	0.119466	8.24e-20
GO:0070013	intracellular organelle lumen	313	0.119466	8.24e-20
GO:0005654	nucleoplasm	251	0.1255	1.11e-17
GO:0005488	binding	864	0.0890263	2.87e-17
GO:0097159	organic cyclic compound binding	506	0.0978723	2.85e-11
GO:1901363	heterocyclic compound binding	503	0.097879	3.43e-11
GO:0005737	cytoplasm	514	0.0918513	1.06e-10
GO:0019899	enzyme binding	161	0.130894	4.3e-10
GO:0032559	adenyl ribonucleotide binding	180	0.121786	9.06e-09
GO:0005524	ATP binding	177	0.122153	1.01e-08
GO:0030554	adenyl nucleotide binding	180	0.121376	1.08e-08
GO:0010564	regulation of cell cycle process	66	0.195846	1.25e-08
GO:0016740	transferase activity	241	0.111471	1.55e-08
GO:0043228	non-membrane-bounded organelle	285	0.101028	3.7e-08
GO:0043232	intracellular non-membrane-bounded organelle	285	0.101028	3.7e-08
GO:0032991	protein-containing complex	337	0.0970622	4.34e-08
GO:0005829	cytosol	218	0.107283	6.42e-08
GO:0003676	nucleic acid binding	325	0.101945	1.07e-07
GO:0003824	catalytic activity	514	0.0928133	1.41e-07
GO:0005694	chromosome	95	0.137482	1.43e-07
GO:0043167	ion binding	458	0.0948044	1.49e-07
GO:0005730	nucleolus	75	0.150905	1.56e-07
GO:1902494	catalytic complex	119	0.123444	6.55e-07
GO:0090304	nucleic acid metabolic process	175	0.125179	1.81e-06
GO:1901987	regulation of cell cycle phase transition	41	0.218085	1.81e-06
GO:1990234	transferase complex	72	0.143141	3.04e-06
GO:0003682	chromatin binding	50	0.17301	5.21e-06
GO:0060255	regulation of macromolecule metabolic process	338	0.106726	7.35e-06
GO:0007049	cell cycle	83	0.150635	1.31e-05
GO:0005515	protein binding	382	0.0944376	1.66e-05
GO:0036094	small molecule binding	241	0.10286	1.66e-05
GO:0043168	anion binding	250	0.102041	1.69e-05
GO:0032553	ribonucleotide binding	204	0.106305	1.81e-05
GO:1901990	regulation of mitotic cell cycle phase transition	36	0.214286	1.82e-05
GO:0010948	negative regulation of cell cycle process	31	0.233083	1.86e-05
GO:0017076	purine nucleotide binding	203	0.106227	1.93e-05
GO:0035639	purine ribonucleoside triphosphate binding	199	0.106531	2.1e-05
GO:0051276	chromosome organization	77	0.152174	2.1e-05
GO:0032555	purine ribonucleotide binding	202	0.106037	2.24e-05
GO:0051726	regulation of cell cycle	85	0.146048	2.8e-05
GO:0006996	organelle organization	198	0.116539	3.01e-05
GO:0000166	nucleotide binding	218	0.103711	3.42e-05
GO:1901265	nucleoside phosphate binding	218	0.103661	3.48e-05
GO:0006139	nucleobase-containing compound metabolic process	200	0.115808	3.8e-05
GO:0051171	regulation of nitrogen compound metabolic process	303	0.106841	3.8e-05
GO:0097367	carbohydrate derivative binding	213	0.103902	3.95e-05
GO:1901988	negative regulation of cell cycle phase transition	25	0.255102	3.95e-05
GO:0010468	regulation of gene expression	265	0.109009	5.24e-05
GO:0019219	regulation of nucleobase-containing compound metabolic process	223	0.112683	5.24e-05
GO:0019222	regulation of metabolic process	353	0.10361	5.24e-05
GO:0046483	heterocycle metabolic process	206	0.114444	5.24e-05
GO:0015630	microtubule cytoskeleton	83	0.125	6.06e-05
GO:1903311	regulation of mRNA metabolic process	36	0.201117	6.53e-05
GO:0006725	cellular aromatic compound metabolic process	207	0.113861	6.79e-05
GO:0008270	zinc ion binding	86	0.128358	7.97e-05
GO:0080090	regulation of primary metabolic process	308	0.105516	8.08e-05
GO:0051301	cell division	33	0.207547	8.47e-05
GO:1901360	organic cyclic compound metabolic process	216	0.1125	8.47e-05
GO:1901991	negative regulation of mitotic cell cycle phase transition	23	0.255556	9.29e-05
GO:0051252	regulation of RNA metabolic process	209	0.112912	0.000100092
GO:0007346	regulation of mitotic cell cycle	50	0.169492	0.000103004
GO:0030117	membrane coat	18	0.26087	0.000128268
GO:0048475	coated membrane	18	0.26087	0.000128268
GO:0004386	helicase activity	29	0.197279	0.000147279
GO:0000278	mitotic cell cycle	54	0.161194	0.000180125
GO:1903047	mitotic cell cycle process	49	0.166102	0.000224406
GO:0012505	endomembrane system	193	0.0980193	0.000260131
GO:0051054	positive regulation of DNA metabolic process	25	0.227273	0.000288009
GO:0051225	spindle assembly	14	0.341463	0.000288009
GO:0046649	lymphocyte activation	36	0.1875	0.000290103
GO:0031323	regulation of cellular metabolic process	313	0.103334	0.000372274
GO:0051020	GTPase binding	49	0.14759	0.000407265
GO:0022402	cell cycle process	67	0.145336	0.000412711
GO:2000134	negative regulation of G1/S transition of mitotic cell cycle	11	0.407407	0.000435585
GO:0048285	organelle fission	33	0.190751	0.000475391
GO:0140096	catalytic activity, acting on a protein	190	0.101713	0.000535072
GO:1904353	regulation of telomere capping	7	0.636364	0.000586584
GO:0006464	cellular protein modification process	145	0.117599	0.000639297
GO:0036211	protein modification process	145	0.117599	0.000639297
GO:0043170	macromolecule metabolic process	352	0.100802	0.000650285
GO:2000112	regulation of cellular macromolecule biosynthetic process	211	0.10927	0.0006992
GO:0043412	macromolecule modification	154	0.115877	0.000706512
GO:0006397	mRNA processing	46	0.161972	0.000721993
GO:0006468	protein phosphorylation	44	0.164794	0.000721993
GO:0032182	ubiquitin-like protein binding	15	0.272727	0.000721993
GO:0010556	regulation of macromolecule biosynthetic process	214	0.10874	0.000781125
GO:0010605	negative regulation of macromolecule metabolic process	144	0.117073	0.000804816
GO:1902807	negative regulation of cell cycle G1/S phase transition	11	0.37931	0.000844631
GO:0071840	cellular component organization or biogenesis	283	0.103739	0.000852298
GO:0000228	nuclear chromosome	47	0.138235	0.000916262
GO:0030098	lymphocyte differentiation	26	0.206349	0.000921856
GO:0045930	negative regulation of mitotic cell cycle	27	0.201493	0.000989481
GO:0048519	negative regulation of biological process	263	0.104656	0.00100647
GO:0016772	transferase activity, transferring phosphorus-containing groups	115	0.110897	0.0010338
GO:0030660	Golgi-associated vesicle membrane	13	0.282609	0.0010338
GO:0000280	nuclear division	29	0.193333	0.00106018
GO:0002520	immune system development	51	0.153153	0.00106018
GO:0016773	phosphotransferase activity, alcohol group as acceptor	79	0.121538	0.0010603
GO:0051172	negative regulation of nitrogen compound metabolic process	121	0.120398	0.00111084
GO:0030662	coated vesicle membrane	15	0.25	0.00112899
GO:0006302	double-strand break repair	21	0.228261	0.0011443
GO:0016301	kinase activity	98	0.11462	0.00115446
GO:0090307	mitotic spindle assembly	9	0.428571	0.00147336
GO:0003677	DNA binding	154	0.103425	0.00149786
GO:0009892	negative regulation of metabolic process	154	0.113821	0.00150245
GO:0016043	cellular component organization	271	0.103475	0.00151017
GO:0018024	histone-lysine N-methyltransferase activity	11	0.323529	0.00157063
GO:0016070	RNA metabolic process	114	0.120763	0.00161667
GO:0006396	RNA processing	73	0.134686	0.00162089
GO:0048872	homeostasis of number of cells	23	0.211009	0.00166325
GO:0006261	DNA-dependent DNA replication	16	0.262295	0.00170088
GO:0008134	transcription factor binding	45	0.141509	0.00193695
GO:0007051	spindle organization	18	0.24	0.00197593
GO:0045935	positive regulation of nucleobase-containing compound metabolic process	98	0.124208	0.00197593
GO:0030120	vesicle coat	12	0.27907	0.00211984
GO:0005794	Golgi apparatus	81	0.112656	0.00212802
GO:0016569	covalent chromatin modification	29	0.184713	0.00212802
GO:0016570	histone modification	29	0.184713	0.00212802
GO:0045321	leukocyte activation	44	0.156028	0.00212802
GO:2000045	regulation of G1/S transition of mitotic cell cycle	14	0.28	0.0022622
GO:0006259	DNA metabolic process	68	0.135458	0.00232443
GO:0002521	leukocyte differentiation	30	0.180723	0.00235949
GO:0035770	ribonucleoprotein granule	21	0.1875	0.00251081
GO:0007059	chromosome segregation	28	0.18543	0.00258069
GO:0009893	positive regulation of metabolic process	184	0.108811	0.00268006
GO:0004672	protein kinase activity	68	0.122302	0.00270061
GO:0048523	negative regulation of cellular process	235	0.10463	0.00270061
GO:0016071	mRNA metabolic process	57	0.141439	0.00275345
GO:1903506	regulation of nucleic acid-templated transcription	183	0.108799	0.00275345
GO:2001141	regulation of RNA biosynthetic process	183	0.108799	0.00275345
GO:0033151	V(D)J recombination	6	0.6	0.00276617
GO:0016278	lysine N-methyltransferase activity	12	0.27907	0.00286369
GO:0016279	protein-lysine N-methyltransferase activity	12	0.27907	0.00286369
GO:0042054	histone methyltransferase activity	12	0.27907	0.00286369
GO:0051983	regulation of chromosome segregation	17	0.239437	0.00286369
GO:0016741	transferase activity, transferring one-carbon groups	35	0.151515	0.00297008
GO:0008168	methyltransferase activity	34	0.153153	0.00300475
GO:0006260	DNA replication	22	0.205607	0.00302376
GO:0006355	regulation of transcription, DNA-templated	182	0.108592	0.00302376
GO:0098687	chromosomal region	27	0.161677	0.00307705
GO:0010604	positive regulation of macromolecule metabolic process	171	0.109475	0.00339357
GO:0031324	negative regulation of cellular metabolic process	128	0.115315	0.00339357
GO:0048522	positive regulation of cellular process	259	0.102656	0.00339357
GO:0003690	double-stranded DNA binding	62	0.123752	0.00363066
GO:0046914	transition metal ion binding	102	0.109325	0.00380872
GO:0071704	organic substance metabolic process	448	0.0954207	0.00382324
GO:0050684	regulation of mRNA processing	22	0.201835	0.00382384
GO:0003729	mRNA binding	31	0.156566	0.00383286
GO:0031326	regulation of cellular biosynthetic process	214	0.105211	0.00405631
GO:0042110	T cell activation	24	0.192	0.00413259
GO:0051052	regulation of DNA metabolic process	31	0.171271	0.00413259
GO:1902806	regulation of cell cycle G1/S phase transition	15	0.25	0.00413259
GO:0008094	DNA-dependent ATPase activity	15	0.227273	0.00422287
GO:0019900	kinase binding	50	0.13089	0.00422287
GO:0016604	nuclear body	50	0.125	0.00431946
GO:0036464	cytoplasmic ribonucleoprotein granule	19	0.188119	0.00435399
GO:0003723	RNA binding	120	0.105079	0.00457598
GO:0051246	regulation of protein metabolic process	144	0.111888	0.00457598
GO:0019787	ubiquitin-like protein transferase activity	33	0.150685	0.004593
GO:0140014	mitotic nuclear division	20	0.208333	0.00464138
GO:0009889	regulation of biosynthetic process	216	0.104651	0.00481357
GO:0006310	DNA recombination	23	0.193277	0.00481596
GO:0046872	metal ion binding	262	0.0925141	0.00481596
GO:0048518	positive regulation of biological process	282	0.100786	0.00481596
GO:0010332	response to gamma radiation	9	0.36	0.00483712
GO:0035097	histone methyltransferase complex	12	0.25	0.00486372
GO:0000790	nuclear chromatin	34	0.141667	0.00493149
GO:0009894	regulation of catabolic process	61	0.134658	0.00501114
GO:0098813	nuclear chromosome segregation	23	0.191667	0.00533404
GO:0065009	regulation of molecular function	129	0.113556	0.00537
GO:0007052	mitotic spindle organization	12	0.27907	0.00593589
GO:0008022	protein C-terminus binding	18	0.195652	0.00625212
GO:0030135	coated vesicle	20	0.176991	0.00625212
GO:0042802	identical protein binding	101	0.107676	0.00625212
GO:0002200	somatic diversification of immune receptors	9	0.346154	0.00647933
GO:0018105	peptidyl-serine phosphorylation	16	0.228571	0.00658333
GO:0033554	cellular response to stress	104	0.117647	0.00660484
GO:0001775	cell activation	46	0.144201	0.0067719
GO:0002682	regulation of immune system process	79	0.124606	0.00685237
GO:0043130	ubiquitin binding	12	0.25	0.00685237
GO:0043169	cation binding	264	0.0917942	0.00685237
GO:0051249	regulation of lymphocyte activation	32	0.163265	0.00685237
GO:0006974	cellular response to DNA damage stimulus	65	0.130522	0.00695841
GO:1904355	positive regulation of telomere capping	5	0.625	0.00695841
GO:0061640	cytoskeleton-dependent cytokinesis	12	0.272727	0.00700182
GO:0005798	Golgi-associated vesicle	15	0.205479	0.00709167
GO:0032465	regulation of cytokinesis	11	0.289474	0.00718343
GO:0000151	ubiquitin ligase complex	25	0.15625	0.00746554
GO:0015833	peptide transport	90	0.120482	0.0077269
GO:0016605	PML body	10	0.27027	0.00788665
GO:0030097	hemopoiesis	42	0.146853	0.00804494
GO:0044238	primary metabolic process	418	0.0952598	0.00809835
GO:0071705	nitrogen compound transport	99	0.117857	0.00823196
GO:0030496	midbody	18	0.181818	0.00836325
GO:0000910	cytokinesis	12	0.266667	0.0083969
GO:0031570	DNA integrity checkpoint	15	0.230769	0.00842458
GO:0050863	regulation of T cell activation	25	0.177305	0.00867292
GO:0051173	positive regulation of nitrogen compound metabolic process	152	0.108727	0.00928284
GO:0000075	cell cycle checkpoint	21	0.190909	0.00931249
GO:0005856	cytoskeleton	120	0.0981194	0.00931249
GO:0008017	microtubule binding	25	0.160256	0.00936585
GO:0048534	hematopoietic or lymphoid organ development	45	0.142405	0.00936585
GO:1902749	regulation of cell cycle G2/M phase transition	16	0.219178	0.00962209
GO:0004842	ubiquitin-protein transferase activity	31	0.146226	0.0099989
GO:0030217	T cell differentiation	18	0.204545	0.0101507
GO:0031325	positive regulation of cellular metabolic process	159	0.107651	0.0102043
GO:0042886	amide transport	90	0.119205	0.0102043
GO:0061013	regulation of mRNA catabolic process	17	0.209877	0.0106154
GO:0010629	negative regulation of gene expression	102	0.116041	0.0107507
GO:0051254	positive regulation of RNA metabolic process	84	0.12069	0.0107507
GO:0140098	catalytic activity, acting on RNA	37	0.136531	0.0107507
GO:0015031	protein transport	88	0.119403	0.0110221
GO:0099080	supramolecular complex	71	0.108563	0.0110221
GO:0045934	negative regulation of nucleobase-containing compound metabolic process	77	0.122807	0.0110827
GO:2001020	regulation of response to DNA damage stimulus	21	0.1875	0.0112172
GO:0005815	microtubule organizing center	45	0.122283	0.0113282
GO:0005819	spindle	26	0.147727	0.0121567
GO:0006270	DNA replication initiation	7	0.388889	0.0126133
GO:1903312	negative regulation of mRNA metabolic process	14	0.229508	0.0128772
GO:0004674	protein serine/threonine kinase activity	41	0.130573	0.0129461
GO:0006886	intracellular protein transport	67	0.12594	0.0129461
GO:0010608	posttranscriptional regulation of gene expression	39	0.146067	0.0129461
GO:0005167	neurotrophin TRK receptor binding	3	1	0.0133932
GO:0005168	neurotrophin TRKA receptor binding	3	1	0.0133932
GO:0035556	intracellular signal transduction	94	0.116915	0.0133932
GO:0045184	establishment of protein localization	91	0.117723	0.0133932
GO:0060249	anatomical structure homeostasis	24	0.173913	0.0133932
GO:0061676	importin-alpha family protein binding	3	1	0.0133932
GO:0043487	regulation of RNA stability	16	0.210526	0.0138807
GO:0050670	regulation of lymphocyte proliferation	18	0.197802	0.0139776
GO:0033044	regulation of chromosome organization	30	0.15873	0.0139837
GO:0000785	chromatin	48	0.118519	0.0139903
GO:0006357	regulation of transcription by RNA polymerase II	94	0.116625	0.01421
GO:0045309	protein phosphorylated amino acid binding	8	0.307692	0.01421
GO:0045786	negative regulation of cell cycle	37	0.14741	0.01421
GO:1903313	positive regulation of mRNA metabolic process	13	0.236364	0.01421
GO:0017016	Ras GTPase binding	28	0.147368	0.0146752
GO:0002562	somatic diversification of immune receptors via germline recombination within a single locus	8	0.333333	0.0149604
GO:0016444	somatic cell DNA recombination	8	0.333333	0.0149604
GO:0017056	structural constituent of nuclear pore	6	0.4	0.0150029
GO:0007017	microtubule-based process	54	0.131387	0.015779
GO:0033043	regulation of organelle organization	78	0.120556	0.015866
GO:0000226	microtubule cytoskeleton organization	37	0.146245	0.0159933
GO:0019901	protein kinase binding	43	0.126844	0.0159933
GO:0002684	positive regulation of immune system process	53	0.131841	0.0160533
GO:0044389	ubiquitin-like protein ligase binding	29	0.144279	0.0161527
GO:0000077	DNA damage checkpoint	14	0.222222	0.0162717
GO:0010216	maintenance of DNA methylation	3	1	0.0164884
GO:0051128	regulation of cellular component organization	124	0.11032	0.0164884
GO:1901535	regulation of DNA demethylation	3	1	0.0164884
GO:1901537	positive regulation of DNA demethylation	3	1	0.0164884
GO:0001819	positive regulation of cytokine production	30	0.15625	0.0166765
GO:0008104	protein localization	117	0.111323	0.0166765
GO:0030663	COPI-coated vesicle membrane	6	0.375	0.0166765
GO:0032944	regulation of mononuclear cell proliferation	18	0.193548	0.0166765
GO:0030127	COPII vesicle coat	5	0.454545	0.0173018
GO:0031625	ubiquitin protein ligase binding	28	0.145078	0.0174055
GO:0032268	regulation of cellular protein metabolic process	130	0.109244	0.0174055
GO:0051255	spindle midzone assembly	4	0.666667	0.0174055
GO:0042129	regulation of T cell proliferation	15	0.211268	0.017562
GO:0043488	regulation of mRNA stability	15	0.211268	0.017562
GO:0000781	chromosome, telomeric region	13	0.2	0.0176385
GO:0000819	sister chromatid segregation	17	0.197674	0.0176385
GO:0000375	RNA splicing, via transesterification reactions	31	0.153465	0.0178406
GO:0000377	RNA splicing, via transesterification reactions with bulged adenosine as nucleophile	31	0.153465	0.0178406
GO:0000398	mRNA splicing, via spliceosome	31	0.153465	0.0178406
GO:0033120	positive regulation of RNA splicing	10	0.27027	0.0181753
GO:0031267	small GTPase binding	28	0.14433	0.0182556
GO:0006325	chromatin organization	42	0.139073	0.0184168
GO:0002039	p53 binding	9	0.264706	0.0190992
GO:0002376	immune system process	110	0.111902	0.0191559
GO:0006915	apoptotic process	42	0.138614	0.0194974
GO:0033036	macromolecule localization	134	0.108239	0.0197983
GO:0061695	transferase complex, transferring phosphorus-containing groups	24	0.145455	0.0200918
GO:0010628	positive regulation of gene expression	111	0.111446	0.0207031
GO:0032259	methylation	28	0.157303	0.0207706
GO:0031440	regulation of mRNA 3'-end processing	7	0.35	0.0210029
GO:1990841	promoter-specific chromatin binding	8	0.285714	0.0210606
GO:0012507	ER to Golgi transport vesicle membrane	6	0.352941	0.0217773
GO:0032467	positive regulation of cytokinesis	6	0.4	0.0217773
GO:0048873	homeostasis of number of cells within a tissue	6	0.4	0.0217773
GO:0065007	biological regulation	607	0.0903946	0.0217773
GO:0097708	intracellular vesicle	84	0.101449	0.0217773
GO:1903037	regulation of leukocyte cell-cell adhesion	22	0.171875	0.0217773
GO:0034708	methyltransferase complex	13	0.19403	0.0218763
GO:0050776	regulation of immune response	46	0.134111	0.0218763
GO:0070663	regulation of leukocyte proliferation	18	0.1875	0.0218763
GO:2001252	positive regulation of chromosome organization	18	0.1875	0.0218763
GO:0001650	fibrillar center	12	0.20339	0.0219324
GO:0003678	DNA helicase activity	10	0.238095	0.0225607
GO:0035258	steroid hormone receptor binding	10	0.238095	0.0225607
GO:0046907	intracellular transport	91	0.114899	0.0228125
GO:0002694	regulation of leukocyte activation	34	0.145923	0.0229573
GO:2001022	positive regulation of response to DNA damage stimulus	12	0.230769	0.0235046
GO:0040029	regulation of gene expression, epigenetic	17	0.191011	0.0236902
GO:0012501	programmed cell death	44	0.134969	0.0237715
GO:0005085	guanyl-nucleotide exchange factor activity	25	0.147059	0.0237795
GO:0008276	protein methyltransferase activity	14	0.191781	0.0238624
GO:0015631	tubulin binding	30	0.137615	0.0238654
GO:0000070	mitotic sister chromatid segregation	15	0.202703	0.024157
GO:0005874	microtubule	28	0.134615	0.0244219
GO:0008219	cell death	46	0.132948	0.0249219
GO:0044774	mitotic DNA integrity checkpoint	10	0.25641	0.0251671
GO:0008380	RNA splicing	36	0.142292	0.0253547
GO:0051253	negative regulation of RNA metabolic process	69	0.120629	0.0258283
GO:0006487	protein N-linked glycosylation	11	0.23913	0.0264845
GO:0032743	positive regulation of interleukin-2 production	7	0.333333	0.0264845
GO:0050852	T cell receptor signaling pathway	11	0.23913	0.0264845
GO:0003730	mRNA 3'-UTR binding	13	0.19697	0.0265801
GO:0005811	lipid droplet	10	0.222222	0.0265801
GO:0016441	posttranscriptional gene silencing	9	0.272727	0.026868
GO:0043433	negative regulation of DNA-binding transcription factor activity	15	0.2	0.026868
GO:0007143	female meiotic nuclear division	5	0.454545	0.0277367
GO:0015931	nucleobase-containing compound transport	17	0.186813	0.0288543
GO:0031297	replication fork processing	6	0.375	0.0292863
GO:0042393	histone binding	18	0.165138	0.0293593
GO:0008170	N-methyltransferase activity	14	0.186667	0.0295856
GO:0042102	positive regulation of T cell proliferation	10	0.25	0.0296553
GO:0004177	aminopeptidase activity	10	0.227273	0.0300289
GO:0018193	peptidyl-amino acid modification	44	0.132931	0.0300289
GO:0048365	Rac GTPase binding	8	0.266667	0.0300289
GO:0051168	nuclear export	15	0.197368	0.0300289
GO:0090110	COPII-coated vesicle cargo loading	4	0.571429	0.0305003
GO:1990837	sequence-specific double-stranded DNA binding	52	0.115556	0.0305003
GO:0018209	peptidyl-serine modification	16	0.190476	0.0309909
GO:0000981	DNA-binding transcription factor activity, RNA polymerase II-specific	48	0.117647	0.0313271
GO:0061629	RNA polymerase II-specific DNA-binding transcription factor binding	21	0.153285	0.0314296
GO:0140297	DNA-binding transcription factor binding	24	0.145455	0.031461
GO:0016458	gene silencing	14	0.202899	0.0316386
GO:0042113	B cell activation	14	0.202899	0.0316386
GO:0043123	positive regulation of I-kappaB kinase/NF-kappaB signaling	14	0.202899	0.0316386
GO:0051973	positive regulation of telomerase activity	7	0.318182	0.033403
GO:0007093	mitotic cell cycle checkpoint	16	0.188235	0.0341672
GO:0031329	regulation of cellular catabolic process	49	0.128272	0.0341672
GO:0031410	cytoplasmic vesicle	82	0.0997567	0.0341672
GO:0071005	U2-type precatalytic spliceosome	8	0.25	0.0341672
GO:0030183	B cell differentiation	10	0.243902	0.0343354
GO:0000976	transcription regulatory region sequence-specific DNA binding	50	0.115741	0.0345742
GO:0008152	metabolic process	468	0.0921804	0.034603
GO:2000113	negative regulation of cellular macromolecule biosynthetic process	70	0.118443	0.0348135
GO:0016887	ATPase activity	38	0.124183	0.0348533
GO:0005783	endoplasmic reticulum	60	0.10582	0.0365017
GO:0051090	regulation of DNA-binding transcription factor activity	29	0.147959	0.0365017
GO:0042800	histone methyltransferase activity (H3-K4 specific)	4	0.5	0.036876
GO:1990380	Lys48-specific deubiquitinase activity	4	0.5	0.036876
GO:0001067	regulatory region nucleic acid binding	50	0.115207	0.0372664
GO:0010389	regulation of G2/M transition of mitotic cell cycle	13	0.206349	0.0375731
GO:0043489	RNA stabilization	9	0.257143	0.0379743
GO:0072401	signal transduction involved in DNA integrity checkpoint	6	0.352941	0.0379766
GO:0072422	signal transduction involved in DNA damage checkpoint	6	0.352941	0.0379766
GO:0006807	nitrogen compound metabolic process	373	0.0940257	0.0384975
GO:0071459	protein localization to chromosome, centromeric region	5	0.416667	0.0394986
GO:0031047	gene silencing by RNA	10	0.238095	0.0399028
GO:0140097	catalytic activity, acting on DNA	24	0.142012	0.0406018
GO:0048255	mRNA stabilization	8	0.275862	0.0408214
GO:0002764	immune response-regulating signaling pathway	16	0.183908	0.0411625
GO:0003697	single-stranded DNA binding	12	0.193548	0.0411625
GO:0009112	nucleobase metabolic process	7	0.304348	0.0411625
GO:0051236	establishment of RNA localization	16	0.183908	0.0411625
GO:0140110	transcription regulator activity	93	0.101197	0.0411625
GO:1903039	positive regulation of leukocyte cell-cell adhesion	16	0.183908	0.0411625
GO:0048193	Golgi vesicle transport	24	0.155844	0.0415167
GO:0001817	regulation of cytokine production	41	0.132258	0.0419805
GO:0002568	somatic diversification of T cell receptor genes	3	0.75	0.0426916
GO:0002681	somatic recombination of T cell receptor gene segments	3	0.75	0.0426916
GO:0033153	T cell receptor V(D)J recombination	3	0.75	0.0426916
GO:1903265	positive regulation of tumor necrosis factor-mediated signaling pathway	3	0.75	0.0426916
GO:0050789	regulation of biological process	573	0.0902078	0.0427255
GO:0031124	mRNA 3'-end processing	9	0.25	0.0442128
GO:0051668	localization within membrane	9	0.25	0.0442128
GO:0051219	phosphoprotein binding	10	0.212766	0.0443869
GO:0035257	nuclear hormone receptor binding	13	0.183099	0.0445092
GO:0000723	telomere maintenance	10	0.232558	0.0452914
GO:0032200	telomere organization	10	0.232558	0.0452914
GO:0032204	regulation of telomere maintenance	10	0.232558	0.0452914
GO:0051169	nuclear transport	22	0.15942	0.0452914
GO:0000987	cis-regulatory region sequence-specific DNA binding	37	0.122517	0.0456539
GO:0005635	nuclear envelope	28	0.127273	0.0456539
GO:0070727	cellular macromolecule localization	92	0.111111	0.0466447
GO:0010558	negative regulation of macromolecule biosynthetic process	71	0.116203	0.0475637
GO:0008630	intrinsic apoptotic signaling pathway in response to DNA damage	8	0.266667	0.0477595
GO:0010212	response to ionizing radiation	14	0.191781	0.0477595
GO:0016442	RISC complex	4	0.444444	0.0477595
GO:0031332	RNAi effector complex	4	0.444444	0.0477595
GO:0051302	regulation of cell division	14	0.191781	0.0477595
GO:0008608	attachment of spindle microtubules to kinetochore	6	0.333333	0.0478993
GO:0035459	vesicle cargo loading	4	0.5	0.0478993
GO:0072395	signal transduction involved in cell cycle checkpoint	6	0.333333	0.0478993
GO:0006403	RNA localization	17	0.175258	0.0479308
GO:0051251	positive regulation of lymphocyte activation	20	0.163934	0.0480869
GO:0050794	regulation of cellular process	543	0.0905	0.0481129
GO:0051338	regulation of transferase activity	51	0.124088	0.0485438
GO:0016922	nuclear receptor binding	10	0.208333	0.0493448
GO:0051972	regulation of telomerase activity	7	0.291667	0.0493448
GO:0090114	COPII-coated vesicle budding	7	0.291667	0.0493448
GO:0004697	protein kinase C activity	5	0.357143	0.0497033
GO:0004698	calcium-dependent protein kinase C activity	5	0.357143	0.0497033
GO:0006900	vesicle budding from membrane	9	0.243243	0.0497033
GO:0016571	histone methylation	9	0.243243	0.0497033
GO:0032088	negative regulation of NF-kappaB transcription factor activity	9	0.243243	0.0497033
GO:0032663	regulation of interleukin-2 production	9	0.243243	0.0497033
GO:0044773	mitotic DNA damage checkpoint	9	0.243243	0.0497033
GO:0045739	positive regulation of DNA repair	9	0.243243	0.0497033
GO:1904356	regulation of telomere maintenance via telomere lengthening	9	0.243243	0.0497033
Cluster 4
GO Term ID	GO Term	Term Candidate Gene Num	Rich Ratio	Q value
GO:0012505	endomembrane system	164	0.083291	9.99e-10
GO:0031410	cytoplasmic vesicle	87	0.105839	4.64e-09
GO:0097708	intracellular vesicle	87	0.105072	4.64e-09
GO:0031982	vesicle	99	0.0975369	7.83e-09
GO:0016192	vesicle-mediated transport	74	0.111278	1.4e-07
GO:0006955	immune response	61	0.114878	1.7e-06
GO:0005768	endosome	45	0.125698	2.55e-06
GO:0005737	cytoplasm	339	0.060579	8.28e-06
GO:0005515	protein binding	246	0.0608158	1.73e-05
GO:0001819	positive regulation of cytokine production	30	0.15625	2.21e-05
GO:0016197	endosomal transport	22	0.196429	2.21e-05
GO:0038094	Fc-gamma receptor signaling pathway	8	0.615385	2.26e-05
GO:0001817	regulation of cytokine production	40	0.129032	2.55e-05
GO:0045335	phagocytic vesicle	14	0.264151	5.42e-05
GO:0045087	innate immune response	29	0.148718	7.72e-05
GO:0032482	Rab protein signal transduction	11	0.34375	0.000101237
GO:0043227	membrane-bounded organelle	374	0.0578231	0.000101237
GO:0050727	regulation of inflammatory response	24	0.162162	0.00014643
GO:0043207	response to external biotic stimulus	50	0.10661	0.000168132
GO:0051707	response to other organism	50	0.10661	0.000168132
GO:0006952	defense response	49	0.106291	0.000228161
GO:0005794	Golgi apparatus	64	0.0890125	0.000316726
GO:0009607	response to biotic stimulus	50	0.10352	0.000323014
GO:0044419	interspecies interaction between organisms	63	0.0945946	0.000323014
GO:0098542	defense response to other organism	37	0.118971	0.000323014
GO:0035325	Toll-like receptor binding	6	0.6	0.000343257
GO:0031347	regulation of defense response	33	0.125475	0.000344124
GO:0019003	GDP binding	11	0.25	0.000616635
GO:0009617	response to bacterium	31	0.125506	0.000661273
GO:0035662	Toll-like receptor 4 binding	5	0.714286	0.000718415
GO:0034314	Arp2/3 complex-mediated actin nucleation	7	0.4375	0.00129043
GO:0002252	immune effector process	31	0.120623	0.00137009
GO:0050707	regulation of cytokine secretion	16	0.179775	0.00173652
GO:0005622	intracellular	454	0.0542543	0.00190055
GO:0005770	late endosome	17	0.160377	0.00190055
GO:0007265	Ras protein signal transduction	17	0.166667	0.00240907
GO:0002376	immune system process	80	0.0813835	0.0026869
GO:0006810	transport	135	0.0712025	0.00298445
GO:0010008	endosome membrane	20	0.137931	0.00299623
GO:0050786	RAGE receptor binding	5	0.555556	0.00299623
GO:0051649	establishment of localization in cell	80	0.0808081	0.00313009
GO:0046983	protein dimerization activity	54	0.0807175	0.00345014
GO:0051234	establishment of localization	139	0.0703797	0.00345014
GO:0005885	Arp2/3 protein complex	6	0.428571	0.00349908
GO:0032101	regulation of response to external stimulus	41	0.100244	0.00353534
GO:2000377	regulation of reactive oxygen species metabolic process	13	0.19403	0.00365318
GO:0048583	regulation of response to stimulus	129	0.0712314	0.00386006
GO:0098805	whole membrane	50	0.087108	0.00398263
GO:1901700	response to oxygen-containing compound	54	0.0898503	0.00407163
GO:0005829	cytosol	135	0.066437	0.00409047
GO:0002237	response to molecule of bacterial origin	18	0.15	0.00421334
GO:0038187	pattern recognition receptor activity	5	0.5	0.00443796
GO:0031902	late endosome membrane	10	0.222222	0.00474289
GO:0051656	establishment of organelle localization	22	0.130952	0.00493459
GO:0005976	polysaccharide metabolic process	10	0.232558	0.00497011
GO:0044264	cellular polysaccharide metabolic process	10	0.232558	0.00497011
GO:0046907	intracellular transport	66	0.0833333	0.00502194
GO:0002443	leukocyte mediated immunity	17	0.151786	0.00520302
GO:0046982	protein heterodimerization activity	24	0.109589	0.00539176
GO:0051650	establishment of vesicle localization	13	0.183099	0.00539176
GO:1902531	regulation of intracellular signal transduction	63	0.0841121	0.00539176
GO:0009605	response to external stimulus	72	0.0806271	0.00590574
GO:0030670	phagocytic vesicle membrane	6	0.375	0.00590574
GO:0048522	positive regulation of cellular process	168	0.0665874	0.00590574
GO:0098588	bounding membrane of organelle	58	0.0807799	0.00604626
GO:0002286	T cell activation involved in immune response	8	0.275862	0.00606375
GO:0002433	immune response-regulating cell surface receptor signaling pathway involved in phagocytosis	5	0.5	0.00606375
GO:0030139	endocytic vesicle	15	0.151515	0.00606375
GO:0038096	Fc-gamma receptor signaling pathway involved in phagocytosis	5	0.5	0.00606375
GO:0048518	positive regulation of biological process	183	0.0654039	0.00606375
GO:0051648	vesicle localization	13	0.178082	0.00606375
GO:0052548	regulation of endopeptidase activity	18	0.142857	0.00606375
GO:0005615	extracellular space	60	0.0794702	0.0063866
GO:0006909	phagocytosis	12	0.1875	0.00644459
GO:0042119	neutrophil activation	12	0.1875	0.00644459
GO:0005773	vacuole	28	0.104869	0.00682558
GO:0008532	N-acetyllactosaminide beta-1,3-N-acetylglucosaminyltransferase activity	3	1	0.00707966
GO:1901701	cellular response to oxygen-containing compound	41	0.0949074	0.00707966
GO:0038093	Fc receptor signaling pathway	8	0.266667	0.00720205
GO:0050715	positive regulation of cytokine secretion	11	0.196429	0.00767766
GO:0045010	actin nucleation	7	0.304348	0.00773221
GO:0045321	leukocyte activation	30	0.106383	0.00814435
GO:0051179	localization	165	0.0660793	0.00825815
GO:0002431	Fc receptor mediated stimulatory signaling pathway	5	0.454545	0.0085841
GO:0008234	cysteine-type peptidase activity	19	0.118012	0.0085841
GO:0030833	regulation of actin filament polymerization	15	0.153061	0.00858927
GO:0036230	granulocyte activation	12	0.179104	0.00858927
GO:0050542	icosanoid binding	4	0.571429	0.00858927
GO:0050543	icosatetraenoic acid binding	4	0.571429	0.00858927
GO:0050544	arachidonic acid binding	4	0.571429	0.00858927
GO:0008047	enzyme activator activity	29	0.0938511	0.0106901
GO:0010648	negative regulation of cell communication	52	0.0855263	0.0108058
GO:0043123	positive regulation of I-kappaB kinase/NF-kappaB signaling	12	0.173913	0.0110458
GO:0043231	intracellular membrane-bounded organelle	330	0.0556305	0.0114107
GO:0065009	regulation of molecular function	85	0.0748239	0.0114107
GO:0023057	negative regulation of signaling	52	0.0851064	0.011425
GO:0052547	regulation of peptidase activity	18	0.132353	0.011425
GO:0090087	regulation of peptide transport	32	0.100629	0.011425
GO:0110053	regulation of actin filament organization	19	0.128378	0.011425
GO:0071417	cellular response to organonitrogen compound	24	0.113744	0.0116796
GO:0050790	regulation of catalytic activity	64	0.08	0.0120629
GO:0005125	cytokine activity	16	0.125	0.012344
GO:0098772	molecular function regulator	79	0.067234	0.0123748
GO:0002366	leukocyte activation involved in immune response	17	0.134921	0.0128275
GO:0000323	lytic vacuole	23	0.107981	0.0133485
GO:0005764	lysosome	23	0.107981	0.0133485
GO:0051240	positive regulation of multicellular organismal process	62	0.080207	0.0133976
GO:0002263	cell activation involved in immune response	17	0.133858	0.0135107
GO:2000379	positive regulation of reactive oxygen species metabolic process	8	0.235294	0.0135107
GO:0002682	regulation of immune system process	53	0.0835962	0.0138256
GO:0010950	positive regulation of endopeptidase activity	12	0.166667	0.0140242
GO:0009893	positive regulation of metabolic process	117	0.0691898	0.0140336
GO:0042147	retrograde transport, endosome to Golgi	9	0.209302	0.0140336
GO:2000116	regulation of cysteine-type endopeptidase activity	15	0.142857	0.0143992
GO:0007032	endosome organization	7	0.259259	0.015554
GO:0007033	vacuole organization	11	0.174603	0.015554
GO:0031398	positive regulation of protein ubiquitination	11	0.174603	0.015554
GO:0032956	regulation of actin cytoskeleton organization	21	0.117318	0.015554
GO:0051223	regulation of protein transport	31	0.0990415	0.015554
GO:0051246	regulation of protein metabolic process	93	0.0722611	0.015554
GO:0051247	positive regulation of protein metabolic process	62	0.0794872	0.015554
GO:0071260	cellular response to mechanical stimulus	7	0.259259	0.015554
GO:0051239	regulation of multicellular organismal process	101	0.0708772	0.0157099
GO:0032268	regulation of cellular protein metabolic process	87	0.0731092	0.0158752
GO:0016482	cytosolic transport	12	0.162162	0.0162057
GO:0003960	NADPH:quinone reductase activity	3	0.75	0.0167994
GO:0009968	negative regulation of signal transduction	48	0.0848057	0.0169489
GO:0008064	regulation of actin polymerization or depolymerization	15	0.138889	0.01738
GO:0030832	regulation of actin filament length	15	0.138889	0.01738
GO:0008375	acetylglucosaminyltransferase activity	7	0.225806	0.0173939
GO:0005096	GTPase activator activity	19	0.107955	0.0176468
GO:0051641	cellular localization	92	0.071875	0.0176468
GO:0071225	cellular response to muramyl dipeptide	4	0.5	0.0179434
GO:0080134	regulation of response to stress	51	0.0829268	0.0179434
GO:2001056	positive regulation of cysteine-type endopeptidase activity	11	0.169231	0.0180187
GO:0042175	nuclear outer membrane-endoplasmic reticulum membrane network	37	0.0858469	0.0196869
GO:0051336	regulation of hydrolase activity	36	0.0918367	0.0201116
GO:0043229	intracellular organelle	392	0.0537723	0.0207008
GO:0005488	binding	477	0.0491499	0.0208836
GO:0030234	enzyme regulator activity	49	0.0736842	0.0208836
GO:0030309	poly-N-acetyllactosamine metabolic process	3	0.75	0.0208836
GO:0030311	poly-N-acetyllactosamine biosynthetic process	3	0.75	0.0208836
GO:0031649	heat generation	3	0.75	0.0208836
GO:0035743	CD4-positive, alpha-beta T cell cytokine production	3	0.75	0.0208836
GO:0035744	T-helper 1 cell cytokine production	3	0.75	0.0208836
GO:1901699	cellular response to nitrogen compound	25	0.105042	0.0208836
GO:0031090	organelle membrane	96	0.0665281	0.0218502
GO:0032993	protein-DNA complex	17	0.118056	0.0218502
GO:0001664	G protein-coupled receptor binding	15	0.119048	0.0219298
GO:0010952	positive regulation of peptidase activity	12	0.153846	0.0219298
GO:0032496	response to lipopolysaccharide	15	0.133929	0.0219298
GO:1901653	cellular response to peptide	15	0.133929	0.0219298
GO:0032970	regulation of actin filament-based process	22	0.11	0.0221456
GO:0005102	signaling receptor binding	59	0.0695755	0.0234752
GO:0016050	vesicle organization	15	0.132743	0.0235599
GO:0042110	T cell activation	16	0.128	0.0235599
GO:0004842	ubiquitin-protein transferase activity	21	0.0990566	0.0237988
GO:0032270	positive regulation of cellular protein metabolic process	57	0.0789474	0.024052
GO:0043226	organelle	407	0.0533071	0.0262565
GO:0000407	phagophore assembly site	5	0.3125	0.0262713
GO:0006887	exocytosis	18	0.118421	0.0272235
GO:0010506	regulation of autophagy	16	0.125984	0.0272235
GO:2001234	negative regulation of apoptotic signaling pathway	15	0.130435	0.0272235
GO:0010243	response to organonitrogen compound	32	0.0930233	0.0272236
GO:0010256	endomembrane system organization	20	0.11236	0.0272236
GO:0031325	positive regulation of cellular metabolic process	102	0.0690589	0.0272236
GO:1902903	regulation of supramolecular fiber organization	20	0.11236	0.0272236
GO:0005977	glycogen metabolic process	7	0.225806	0.0273409
GO:0006073	cellular glucan metabolic process	7	0.225806	0.0273409
GO:0007034	vacuolar transport	11	0.157143	0.0273409
GO:0031399	regulation of protein modification process	64	0.0760999	0.0273409
GO:0044042	glucan metabolic process	7	0.225806	0.0273409
GO:0000786	nucleosome	13	0.132653	0.0274733
GO:0002274	myeloid leukocyte activation	14	0.134615	0.0274733
GO:1902532	negative regulation of intracellular signal transduction	25	0.101626	0.0274733
GO:0002292	T cell differentiation involved in immune response	6	0.26087	0.0278146
GO:0003924	GTPase activity	29	0.085044	0.0278146
GO:2001233	regulation of apoptotic signaling pathway	23	0.105023	0.0278146
GO:0002694	regulation of leukocyte activation	24	0.103004	0.0279127
GO:0050728	negative regulation of inflammatory response	10	0.166667	0.0279127
GO:0030027	lamellipodium	11	0.146667	0.0279507
GO:0030838	positive regulation of actin filament polymerization	9	0.18	0.0279507
GO:0070201	regulation of establishment of protein localization	31	0.0933735	0.0279507
GO:0007264	small GTPase mediated signal transduction	21	0.108808	0.0280883
GO:0032271	regulation of protein polymerization	15	0.128205	0.028458
GO:0071310	cellular response to organic substance	67	0.0749441	0.028458
GO:0001775	cell activation	30	0.0940439	0.0293193
GO:0002791	regulation of peptide secretion	21	0.108247	0.0293193
GO:0048584	positive regulation of response to stimulus	72	0.0736196	0.0293193
GO:0043281	regulation of cysteine-type endopeptidase activity involved in apoptotic process	13	0.138298	0.0296496
GO:0019787	ubiquitin-like protein transferase activity	21	0.0958904	0.0298096
GO:0005789	endoplasmic reticulum membrane	35	0.0837321	0.0302546
GO:0030666	endocytic vesicle membrane	7	0.205882	0.0302546
GO:0042802	identical protein binding	63	0.0671642	0.0302546
GO:0099023	vesicle tethering complex	9	0.166667	0.0302546
GO:0090066	regulation of anatomical structure size	24	0.101695	0.030678
GO:0051493	regulation of cytoskeleton organization	27	0.0971223	0.0306892
GO:0070887	cellular response to chemical stimulus	80	0.0717489	0.0308543
GO:0043122	regulation of I-kappaB kinase/NF-kappaB signaling	13	0.136842	0.0313026
GO:0070402	NADPH binding	4	0.363636	0.0315106
GO:0051640	organelle localization	25	0.0996016	0.0319511
GO:0001659	temperature homeostasis	4	0.4	0.0320359
GO:0032609	interferon-gamma production	4	0.4	0.0320359
GO:0043299	leukocyte degranulation	10	0.16129	0.0320359
GO:0051224	negative regulation of protein transport	12	0.142857	0.0320359
GO:0098581	detection of external biotic stimulus	4	0.4	0.0320359
GO:0002221	pattern recognition receptor signaling pathway	8	0.190476	0.0320908
GO:0031252	cell leading edge	18	0.107784	0.0320908
GO:0019222	regulation of metabolic process	208	0.0610508	0.0327466
GO:0070663	regulation of leukocyte proliferation	13	0.135417	0.0327466
GO:0030885	regulation of myeloid dendritic cell activation	3	0.6	0.0335938
GO:0032725	positive regulation of granulocyte macrophage colony-stimulating factor production	3	0.6	0.0335938
GO:0032817	regulation of natural killer cell proliferation	3	0.6	0.0335938
GO:0032819	positive regulation of natural killer cell proliferation	3	0.6	0.0335938
GO:0034141	positive regulation of toll-like receptor 3 signaling pathway	3	0.6	0.0335938
GO:0070358	actin polymerization-dependent cell motility	3	0.6	0.0335938
GO:0098543	detection of other organism	3	0.6	0.0335938
GO:1901698	response to nitrogen compound	34	0.0887728	0.0335938
GO:0010821	regulation of mitochondrion organization	11	0.148649	0.0342284
GO:0033043	regulation of organelle organization	51	0.0788253	0.03431
GO:0060589	nucleoside-triphosphatase regulator activity	21	0.09375	0.03431
GO:0044815	DNA packaging complex	13	0.126214	0.0343456
GO:0010508	positive regulation of autophagy	9	0.169811	0.0352418
GO:0000045	autophagosome assembly	6	0.24	0.0353792
GO:0010033	response to organic substance	83	0.0705782	0.0353792
GO:1904950	negative regulation of establishment of protein localization	12	0.139535	0.0357659
GO:0006112	energy reserve metabolic process	7	0.205882	0.0369364
GO:1903322	positive regulation of protein modification by small protein conjugation or removal	11	0.146667	0.0369364
GO:0050776	regulation of immune response	31	0.090379	0.037902
GO:0031396	regulation of protein ubiquitination	15	0.121951	0.0385576
GO:0000139	Golgi membrane	24	0.0930233	0.0389061
GO:0001965	G-protein alpha-subunit binding	4	0.333333	0.0389702
GO:0006643	membrane lipid metabolic process	14	0.126126	0.0389702
GO:0030695	GTPase regulator activity	19	0.0964467	0.0389702
GO:0005525	GTP binding	34	0.0774487	0.0398285
GO:0009612	response to mechanical stimulus	10	0.153846	0.0398285
GO:0045595	regulation of cell differentiation	59	0.0753512	0.0398285
GO:0060255	regulation of macromolecule metabolic process	194	0.0612567	0.0398285
GO:0050708	regulation of protein secretion	20	0.10582	0.0399945
GO:0008009	chemokine activity	7	0.179487	0.0402739
GO:0009620	response to fungus	5	0.277778	0.0403091
GO:0010823	negative regulation of mitochondrion organization	6	0.230769	0.0403091
GO:0030217	T cell differentiation	12	0.136364	0.0403091
GO:0032740	positive regulation of interleukin-17 production	4	0.363636	0.0403091
GO:0050849	negative regulation of calcium-mediated signaling	5	0.277778	0.0403091
GO:0051345	positive regulation of hydrolase activity	22	0.101382	0.0403091
GO:0070936	protein K48-linked ubiquitination	6	0.230769	0.0403091
GO:1901739	regulation of myoblast fusion	4	0.363636	0.0403091
GO:1905037	autophagosome organization	6	0.230769	0.0403091
GO:0002285	lymphocyte activation involved in immune response	9	0.163636	0.0410273
GO:0070665	positive regulation of leukocyte proliferation	9	0.163636	0.0410273
GO:0032550	purine ribonucleoside binding	34	0.0769231	0.0418881
GO:0002444	myeloid leukocyte mediated immunity	10	0.151515	0.0420476
GO:0044093	positive regulation of molecular function	51	0.0775076	0.0427599
GO:0001883	purine nucleoside binding	34	0.0767494	0.042967
GO:0000938	GARP complex	3	0.5	0.0452023
GO:0001818	negative regulation of cytokine production	14	0.122807	0.0452023
GO:0008287	protein serine/threonine phosphatase complex	7	0.184211	0.0452023
GO:0032549	ribonucleoside binding	34	0.0764045	0.0452023
GO:0070062	extracellular exosome	23	0.0927419	0.0452023
GO:1903293	phosphatase complex	7	0.184211	0.0452023
GO:0043254	regulation of protein-containing complex assembly	22	0.1	0.0453841
GO:0019899	enzyme binding	77	0.0626016	0.0455827
GO:0003844	1,4-alpha-glucan branching enzyme activity	2	1	0.0458551
GO:0015218	pyrimidine nucleotide transmembrane transporter activity	2	1	0.0458551
GO:1902533	positive regulation of intracellular signal transduction	36	0.084507	0.045943
GO:0065007	biological regulation	377	0.056143	0.0459446
GO:0001882	nucleoside binding	34	0.0760626	0.0468687
GO:0008610	lipid biosynthetic process	23	0.0978723	0.0468687
GO:0016251	RNA polymerase II general transcription initiation factor activity	4	0.307692	0.0468687
GO:0140223	general transcription initiation factor activity	4	0.307692	0.0468687
GO:0061951	establishment of protein localization to plasma membrane	5	0.263158	0.0479981
GO:0002792	negative regulation of peptide secretion	9	0.157895	0.0484788
GO:0043280	positive regulation of cysteine-type endopeptidase activity involved in apoptotic process	9	0.157895	0.0484788
GO:0051092	positive regulation of NF-kappaB transcription factor activity	10	0.147059	0.0484788
GO:1901652	response to peptide	16	0.113475	0.0484788
GO:0002369	T cell cytokine production	3	0.5	0.0493603
GO:0002862	negative regulation of inflammatory response to antigenic stimulus	3	0.5	0.0493603
GO:0008356	asymmetric cell division	4	0.333333	0.0493603
GO:0010647	positive regulation of cell communication	59	0.0740276	0.0493603
GO:0023051	regulation of signaling	104	0.0665813	0.0493603
GO:0032495	response to muramyl dipeptide	4	0.333333	0.0493603
GO:0034139	regulation of toll-like receptor 3 signaling pathway	3	0.5	0.0493603
GO:0036257	multivesicular body organization	3	0.5	0.0493603
GO:0042742	defense response to bacterium	13	0.125	0.0493603
GO:0045324	late endosome to vacuole transport	3	0.5	0.0493603
GO:0050793	regulation of developmental process	82	0.0693739	0.0493603
GO:0050865	regulation of cell activation	24	0.0956175	0.0493603
GO:0070647	protein modification by small protein conjugation or removal	33	0.0859375	0.0493603
GO:0071219	cellular response to molecule of bacterial origin	11	0.1375	0.0493603
GO:1904424	regulation of GTP binding	3	0.5	0.0493603
GO:0016740	transferase activity	124	0.0573543	0.049582
