# Supplementary material for: Using Blood Transcriptome Analysis to Determine the Changes in Immunity and Metabolism of Giant Pandas with Age
Source: Vet Sci. 2022 Nov 30;9(12):667. doi: 10.3390/vetsci9120667 (PMC9784451; doi:10.3390/vetsci9120667)
Supplement: Supplementary file 1 [file vetsci-09-00667-s001.zip › Supplementary Table S7.xlsx]

## Sheet: Sheet1
Supplementary Table S7 Kyoto Encyclopedia of Genes and Genomes
Cluster 1
Pathway ID	Pathway Name	Term Candidate Gene Num	Rich Ratio	Q value
ko00190	Oxidative phosphorylation	23	0.0769231	8.73e-06
ko04723	Retrograde endocannabinoid signaling	22	0.0730897	2.12e-05
ko00072	Synthesis and degradation of ketone bodies	10	0.136986	0.000131634
ko04714	Thermogenesis	27	0.054878	0.000131634
ko00650	Butanoate metabolism	11	0.111111	0.000200421
ko04658	Th1 and Th2 cell differentiation	16	0.0751174	0.000235482
ko04260	Cardiac muscle contraction	13	0.0822785	0.000562494
ko04612	Antigen processing and presentation	15	0.0592885	0.00452854
ko04672	Intestinal immune network for IgA production	11	0.0674847	0.00970319
ko04660	T cell receptor signaling pathway	13	0.0575221	0.0129189
ko04659	Th17 cell differentiation	13	0.0555556	0.0163259
ko04015	Rap1 signaling pathway	22	0.0416667	0.017313
ko04146	Peroxisome	11	0.0578947	0.0243417
ko00280	Valine, leucine and isoleucine degradation	9	0.0656934	0.0249621
ko04064	NF-kappa B signaling pathway	12	0.0512821	0.0368767
ko04514	Cell adhesion molecules (CAMs)	14	0.0457516	0.0456869
Cluster 2
Pathway ID	Pathway Name	Term Candidate Gene Num	Rich Ratio	Q value
ko03010	Ribosome	62	0.111311	1.36e-10
ko04672	Intestinal immune network for IgA production	24	0.147239	6.01e-06
ko00072	Synthesis and degradation of ketone bodies	15	0.205479	1.61e-05
ko04514	Cell adhesion molecules (CAMs)	32	0.104575	6.79e-05
ko04612	Antigen processing and presentation	27	0.106719	0.000186968
ko04660	T cell receptor signaling pathway	25	0.110619	0.000186968
ko04714	Thermogenesis	42	0.0853659	0.000186968
ko00280	Valine, leucine and isoleucine degradation	18	0.131387	0.000259622
ko00650	Butanoate metabolism	15	0.151515	0.000259622
ko04064	NF-kappa B signaling pathway	25	0.106838	0.000259622
ko04014	Ras signaling pathway	43	0.0796296	0.000477379
ko00565	Ether lipid metabolism	17	0.124088	0.000802231
ko04658	Th1 and Th2 cell differentiation	22	0.103286	0.0010823
ko04659	Th17 cell differentiation	23	0.0982906	0.001492
ko04015	Rap1 signaling pathway	40	0.0757576	0.00202742
ko00190	Oxidative phosphorylation	26	0.0869565	0.00336368
ko00564	Glycerophospholipid metabolism	20	0.0985222	0.00336368
ko00785	Lipoic acid metabolism	3	0.428571	0.0249909
ko03030	DNA replication	8	0.131148	0.03743
Cluster 3
Pathway ID	Pathway Name	Term Candidate Gene Num	Rich Ratio	Q value
ko04110	Cell cycle	31	0.171271	8.58e-05
ko00510	N-Glycan biosynthesis	15	0.202703	0.00311484
ko03460	Fanconi anemia pathway	16	0.2	0.00311484
ko04662	B cell receptor signaling pathway	21	0.166667	0.00311484
ko04120	Ubiquitin mediated proteolysis	30	0.131004	0.00423596
ko04650	Natural killer cell mediated cytotoxicity	24	0.146341	0.00423596
ko04664	Fc epsilon RI signaling pathway	20	0.16	0.00423596
ko04064	NF-kappa B signaling pathway	29	0.123932	0.0123811
ko04660	T cell receptor signaling pathway	28	0.123894	0.0138167
ko00670	One carbon pool by folate	7	0.28	0.0155835
ko04013	MAPK signaling pathway - fly	23	0.132184	0.0155835
ko04070	Phosphatidylinositol signaling system	24	0.123711	0.0258066
ko03030	DNA replication	11	0.180328	0.0263407
ko04914	Progesterone-mediated oocyte maturation	21	0.12426	0.0409617
ko04071	Sphingolipid signaling pathway	22	0.120219	0.0462849
ko03008	Ribosome biogenesis in eukaryotes	18	0.126761	0.0489911
ko04068	FoxO signaling pathway	23	0.115578	0.0489911
ko04072	Phospholipase D signaling pathway	32	0.104918	0.0489911
ko04621	NOD-like receptor signaling pathway	29	0.108209	0.0489911
Cluster 4
Pathway ID	Pathway Name	Term Candidate Gene Num	Rich Ratio	Q value
ko04144	Endocytosis	51	0.0861486	0.000147038
ko04621	NOD-like receptor signaling pathway	29	0.108209	0.000284962
ko04620	Toll-like receptor signaling pathway	17	0.129771	0.00232797
ko04060	Cytokine-cytokine receptor interaction	28	0.0880503	0.00900728
ko04622	RIG-I-like receptor signaling pathway	11	0.1375	0.0208775
ko04625	C-type lectin receptor signaling pathway	18	0.0983607	0.0242614
ko04668	TNF signaling pathway	16	0.101911	0.0278952
ko04136	Autophagy - other	8	0.150943	0.0414847
