# Supplementary material for: Using Blood Transcriptome Analysis to Determine the Changes in Immunity and Metabolism of Giant Pandas with Age
Source: Vet Sci. 2022 Nov 30;9(12):667. doi: 10.3390/vetsci9120667 (PMC9784451; doi:10.3390/vetsci9120667)
Supplement: Supplementary file 1 [file vetsci-09-00667-s001.zip › Supplementary Table S8.xlsx]

## Sheet: Sheet1
Supplementary Table S8 GO enrichment analysis of upregulated DEGs in age groups 18-19 compared to the age groups 11
GO Term ID	GO Term	Term Candidate Gene Num	Rich Ratio	Q value
GO:0031974	membrane-enclosed lumen	34	0.0129771	0.00287314
GO:0043226	organelle	68	0.00890635	0.00287314
GO:0043227	membrane-bounded organelle	61	0.00943105	0.00287314
GO:0043229	intracellular organelle	67	0.00919067	0.00287314
GO:0043231	intracellular membrane-bounded organelle	58	0.00977748	0.00287314
GO:0043233	organelle lumen	34	0.0129771	0.00287314
GO:0070013	intracellular organelle lumen	34	0.0129771	0.00287314
GO:0005634	nucleus	45	0.0109649	0.00334724
GO:0033043	regulation of organelle organization	17	0.0262751	0.00354375
GO:0005622	intracellular	71	0.0084847	0.00359741
GO:0044265	cellular macromolecule catabolic process	15	0.028626	0.00368668
GO:0033044	regulation of chromosome organization	9	0.047619	0.00401745
GO:0090304	nucleic acid metabolic process	26	0.018598	0.00497409
GO:0009057	macromolecule catabolic process	15	0.0265018	0.00710464
GO:0031981	nuclear lumen	30	0.0127932	0.00798704
GO:0005515	protein binding	42	0.0103832	0.00992313
GO:0035257	nuclear hormone receptor binding	5	0.0704225	0.00992313
GO:0005488	binding	75	0.00772798	0.0109939
GO:0006508	proteolysis	13	0.0273109	0.0109939
GO:0006996	organelle organization	28	0.0164803	0.0109939
GO:0016363	nuclear matrix	4	0.097561	0.0109939
GO:0019903	protein phosphatase binding	5	0.0649351	0.0109939
GO:0032991	protein-containing complex	38	0.0109447	0.0109939
GO:0035258	steroid hormone receptor binding	4	0.0952381	0.0109939
GO:0050750	low-density lipoprotein particle receptor binding	3	0.1875	0.0109939
GO:0051603	proteolysis involved in cellular protein catabolic process	11	0.0324484	0.0109939
GO:0044257	cellular protein catabolic process	11	0.0307263	0.011888
GO:0006725	cellular aromatic compound metabolic process	29	0.0159516	0.0119545
GO:0045177	apical part of cell	6	0.0465116	0.0125288
GO:0051427	hormone receptor binding	5	0.0595238	0.0125288
GO:0010793	regulation of mRNA export from nucleus	2	0.666667	0.0132068
GO:0031247	actin rod assembly	2	0.666667	0.0132068
GO:0043632	modification-dependent macromolecule catabolic process	10	0.0323625	0.0132068
GO:0051128	regulation of cellular component organization	21	0.0186833	0.0132068
GO:0016922	nuclear receptor binding	4	0.0833333	0.0138066
GO:0030331	estrogen receptor binding	3	0.15	0.0147605
GO:0070325	lipoprotein particle receptor binding	3	0.15	0.0147605
GO:0006457	protein folding	7	0.044586	0.0157022
GO:0030163	protein catabolic process	11	0.0284974	0.0157022
GO:0034399	nuclear periphery	4	0.08	0.0157022
GO:0034613	cellular protein localization	17	0.0206311	0.0157033
GO:0070727	cellular macromolecule localization	17	0.0205314	0.0162284
GO:0019902	phosphatase binding	5	0.0515464	0.0171476
GO:0000278	mitotic cell cycle	10	0.0298507	0.0178669
GO:0006139	nucleobase-containing compound metabolic process	27	0.015634	0.0178669
GO:0010564	regulation of cell cycle process	10	0.0296736	0.0178669
GO:0016071	mRNA metabolic process	11	0.0272953	0.0178669
GO:0051082	unfolded protein binding	5	0.05	0.0178669
GO:1901360	organic cyclic compound metabolic process	29	0.0151042	0.0178669
GO:2000197	regulation of ribonucleoprotein complex localization	2	0.5	0.0178669
GO:0005654	nucleoplasm	25	0.0125	0.018254
GO:0016324	apical plasma membrane	5	0.05	0.018254
GO:0030522	intracellular receptor signaling pathway	4	0.0909091	0.0185194
GO:0044248	cellular catabolic process	17	0.0196078	0.0215473
GO:0046907	intracellular transport	16	0.020202	0.022879
GO:0005681	spliceosomal complex	6	0.0363636	0.0240718
GO:0007346	regulation of mitotic cell cycle	9	0.0305085	0.0240718
GO:0030518	intracellular steroid hormone receptor signaling pathway	3	0.142857	0.0240718
GO:1903047	mitotic cell cycle process	9	0.0305085	0.0240718
GO:0030433	ubiquitin-dependent ERAD pathway	4	0.0816327	0.0247606
GO:0043401	steroid hormone mediated signaling pathway	3	0.136364	0.026802
GO:0046483	heterocycle metabolic process	27	0.015	0.0271362
GO:0019941	modification-dependent protein catabolic process	9	0.0296053	0.0278657
GO:0036503	ERAD pathway	4	0.0769231	0.0291197
GO:0015630	microtubule cytoskeleton	12	0.0180723	0.0307167
GO:0007088	regulation of mitotic nuclear division	5	0.0537634	0.0321577
GO:0005902	microvillus	3	0.0967742	0.0323265
GO:0007010	cytoskeleton organization	13	0.0217755	0.0323265
GO:0050435	amyloid-beta metabolic process	2	0.333333	0.0323265
GO:0031618	nuclear pericentric heterochromatin	2	0.25	0.0354679
GO:0051641	cellular localization	21	0.0164063	0.0355172
GO:0019899	enzyme binding	17	0.0138211	0.0360523
GO:0070507	regulation of microtubule cytoskeleton organization	5	0.0510204	0.036812
GO:0005684	U2-type spliceosomal complex	4	0.0540541	0.0374618
GO:0016070	RNA metabolic process	17	0.0180085	0.0397646
GO:0036094	small molecule binding	26	0.0110969	0.0397646
GO:0071318	cellular response to ATP	2	0.285714	0.0399706
GO:0005773	vacuole	7	0.0262172	0.0414271
GO:0043228	non-membrane-bounded organelle	30	0.0106345	0.0414271
GO:0043232	intracellular non-membrane-bounded organelle	30	0.0106345	0.0414271
GO:0051017	actin filament bundle assembly	3	0.107143	0.0414627
GO:0061629	RNA polymerase II-specific DNA-binding transcription factor binding	5	0.0364964	0.0430722
GO:0032006	regulation of TOR signaling	4	0.0645161	0.0435185
GO:0000922	spindle pole	4	0.0493827	0.0445048
GO:0008104	protein localization	18	0.0171265	0.0445048
GO:0030521	androgen receptor signaling pathway	2	0.25	0.0445048
GO:0033036	macromolecule localization	20	0.0161551	0.0445048
GO:0043161	proteasome-mediated ubiquitin-dependent protein catabolic process	6	0.0377358	0.0445048
GO:0043170	macromolecule metabolic process	42	0.0120275	0.0445048
GO:0051783	regulation of nuclear division	5	0.0471698	0.0445048
GO:0061572	actin filament bundle organization	3	0.1	0.0445048
GO:0071013	catalytic step 2 spliceosome	4	0.0487805	0.0445048
GO:0090239	regulation of histone H4 acetylation	2	0.25	0.0445048
GO:0031419	cobalamin binding	2	0.181818	0.0488234
