# Supplementary material for: Using Blood Transcriptome Analysis to Determine the Changes in Immunity and Metabolism of Giant Pandas with Age
Source: Vet Sci. 2022 Nov 30;9(12):667. doi: 10.3390/vetsci9120667 (PMC9784451; doi:10.3390/vetsci9120667)
Supplement: Supplementary file 1 [file vetsci-09-00667-s001.zip › Supplementary Table S9.xlsx]

## Sheet: Sheet1
Supplementary Table S9 GO enrichment analysis of upregulated DEGs in age groups 27-28-30 compared to the age groups 21-22
GO Term ID	GO Term	Term Candidate Gene Num	Rich Ratio	Q value
GO:0042611	MHC protein complex	4	0.222222	5.95979e-05
GO:0042613	MHC class II protein complex	4	0.25	5.95979e-05
GO:0002376	immune system process	12	0.0122075	0.000783233
GO:0019882	antigen processing and presentation	5	0.0561798	0.000783233
GO:0006955	immune response	8	0.0150659	0.00954153
GO:0043207	response to external biotic stimulus	7	0.0149254	0.0236961
GO:0051707	response to other organism	7	0.0149254	0.0236961
GO:0009607	response to biotic stimulus	7	0.0144928	0.0248785
GO:0001664	G protein-coupled receptor binding	4	0.031746	0.0277087
